# Supplementary material for: Drivers and pressures behind insect decline in Central and Western Europe based on long-term monitoring data
Source: PLoS One. 2023 Aug 23;18(8):e0289565. doi: 10.1371/journal.pone.0289565 (PMC10446172; doi:10.1371/journal.pone.0289565)
Supplement: S3 Table — (see S4 Table). (XLSX) [file pone.0289565.s003.xlsx]

## Sheet: Table S3
Table S3: pressures, pressure classes, drivers, states, obtained from the evaluated literature (see S4 Table).
				total		Carabidae											Lepidoptera
						decreases		increases		stable		shift		inconsistent			decreases		increases		stable		shift		inconsistent
pressure	classification_pressure	driver	state	important	not important	important	not important	important	not important	important	not important	important	not important	important	not important	total	important	not important	important	not important	important	not important	important	not important	important	not important	total
acidification	acidification	pollution	anthropogenic activities in general	3	0	1	0	0	0	0	0	0	0	0	0	1	2	0	0	0	0	0	0	0	0	0	2
afforestation (forestation)	forestation	silvicultural intensification	habitat availability	18	0	0	0	1	0	0	0	0	0	0	0	1	10	0	7	0	0	0	0	0	0	0	17
afforestation (nature conservation)	forestation	nature conservation	habitat availability	6	0	0	0	0	0	0	0	0	0	0	0	0	3	0	3	0	0	0	0	0	0	0	6
agricultural intensification in general	land use	agricultural intensification	habitat & organisms	33	0	8	0	1	0	0	0	1	0	0	0	10	18	0	1	0	3	0	1	0	0	0	23
agricultural landscape homogenisation	land use	agricultural intensification	habitat availability	5	0	0	0	0	0	0	0	0	0	0	0	0	5	0	0	0	0	0	0	0	0	0	5
agri-environment schemes/measures	management practices	nature conservation	habitat availability	6	0	0	0	0	0	0	0	1	0	0	0	1	0	0	3	0	2	0	0	0	0	0	5
availability of food plant resources	resource availability	various drivers	habitat condition	13	0	2	0	0	0	0	0	0	0	0	0	2	7	0	4	0	0	0	0	0	0	0	11
built-on area	land consumption	anthropogenic activities in general	habitat availability	10	0	0	0	0	0	0	0	0	0	0	0	0	10	0	0	0	0	0	0	0	0	0	10
change from grassland to arable land	land use	agricultural intensification	habitat availability	2	0	0	0	0	0	0	0	0	0	0	0	0	2	0	0	0	0	0	0	0	0	0	2
change in woodland management	forestation	silvicultural intensification	habitat condition	7	0	0	0	0	0	0	0	0	0	0	0	0	7	0	0	0	0	0	0	0	0	0	7
change of cultivated plant	management practices	agriculture in general	habitat condition	2	1	0	0	1	0	0	0	1	0	0	1	3	0	0	0	0	0	0	0	0	0	0	0
change of vegetation	succession	various drivers	habitat condition	2	0	0	0	0	0	0	0	0	0	0	0	0	0	0	0	0	0	0	2	0	0	0	2
chemicals in general	pollution	agricultural intensification	habitat & organisms	1	0	0	0	0	0	0	0	0	0	0	0	0	1	0	0	0	0	0	0	0	0	0	1
climate change in general	climate	climate change	habitat condition	36	2	2	0	0	0	0	0	2	0	0	0	4	18	2	10	0	2	0	1	0	1	0	34
climate cooling	climate	climate change	habitat condition	1	0	1	0	0	0	0	0	0	0	0	0	1	0	0	0	0	0	0	0	0	0	0	0
climate warming	climate	climate change	habitat condition	44	2	9	1	3	0	0	0	0	0	0	0	13	16	1	13	0	2	0	1	0	0	0	33
cutting regime	management practices	agricultural intensification	habitat & organisms	8	0	2	0	0	0	0	0	0	0	0	0	2	6	0	0	0	0	0	0	0	0	0	6
decline in mixed farming	land use	various drivers	habitat & organisms	3	0	0	0	0	0	0	0	0	0	0	0	0	3	0	0	0	0	0	0	0	0	0	3
deposition of atmospheric nitrogen	eutrophication	anthropogenic activities in general	habitat condition	14	0	2	0	0	0	0	0	0	0	0	0	2	9	0	1	0	0	0	2	0	0	0	12
direct killing of organisms	collection activity	anthropogenic activities in general	organisms	1	0	0	0	0	0	0	0	0	0	0	0	0	1	0	0	0	0	0	0	0	0	0	1
drainage	management practices	agricultural intensification	habitat condition	7	0	1	0	0	0	0	0	0	0	0	0	1	6	0	0	0	0	0	0	0	0	0	6
economic forestation	forestation	silvicultural intensification	habitat condition	5	0	0	0	0	0	0	0	0	0	0	0	0	5	0	0	0	0	0	0	0	0	0	5
eutrophication in general	eutrophication	anthropogenic activities in general	habitat condition	25	0	3	0	0	0	0	0	0	0	0	0	3	20	0	2	0	0	0	0	0	0	0	22
eutrophication of groundwater	eutrophication	agricultural intensification	habitat condition	3	0	0	0	0	0	0	0	0	0	0	0	0	3	0	0	0	0	0	0	0	0	0	3
extensification through organic agriculture	management practices	agricultural extensification	habitat condition	9	1	1	0	4	0	0	0	1	0	1	1	8	0	0	2	0	0	0	0	0	0	0	2
fertilisers in general	fertiliser	agricultural intensification	habitat condition	9	0	2	0	0	0	0	0	0	0	0	0	2	7	0	0	0	0	0	0	0	0	0	7
forestation in general	forestation	anthropogenic activities in general	habitat condition	3	1	0	0	0	0	0	0	0	0	0	0	0	3	1	0	0	0	0	0	0	0	0	4
grazing (agricultural)	management practices	agricultural intensification	habitat & organisms	3	0	0	0	0	0	0	0	0	0	0	0	0	3	0	0	0	0	0	0	0	0	0	3
grazing (nature conservation)	management practices	nature conservation	habitat & organisms	7	0	3	0	3	0	0	0	0	0	0	0	6	0	0	0	0	0	0	1	0	0	0	1
grazing by deer	management practices	various drivers	habitat & organisms	5	0	0	0	0	0	0	0	0	0	0	0	0	3	0	0	0	0	0	2	0	0	0	5
habitat availability in general	land use	anthropogenic activities in general	habitat availability	5	0	0	0	0	0	0	0	1	0	1	0	2	1	0	0	0	0	0	2	0	0	0	3
habitat degradation in general	various pressures	anthropogenic activities in general	habitat condition	19	0	6	0	0	0	0	0	0	0	0	0	6	13	0	0	0	0	0	0	0	0	0	13
habitat restoration	management practices	nature conservation	habitat condition	8	0	3	0	1	0	0	0	0	0	0	0	4	3	0	1	0	0	0	0	0	0	0	4
improved air quality	pollution	nature conservation	habitat condition	6	0	0	0	0	0	0	0	0	0	0	0	0	2	0	4	0	0	0	0	0	0	0	6
improved water quality	pollution	nature conservation	habitat condition	1	0	0	0	0	0	1	0	0	0	0	0	1	0	0	0	0	0	0	0	0	0	0	0
inappropriate conservation management	management practices	nature conservation	habitat & organisms	14	0	2	0	0	0	0	0	0	0	0	0	2	12	0	0	0	0	0	0	0	0	0	12
increase of semi-natural habitats	land use	nature conservation	habitat availability	1	0	0	0	0	0	0	0	0	0	0	0	0	0	0	0	0	1	0	0	0	0	0	1
increased management of grasslands (in general)	management practices	agricultural intensification	habitat & organisms	7	0	0	0	0	0	0	0	0	0	0	0	0	7	0	0	0	0	0	0	0	0	0	7
industrial pollution	pollution	anthropogenic activities in general	habitat & organisms	1	0	0	0	0	0	0	0	0	0	0	0	0	1	0	0	0	0	0	0	0	0	0	1
insufficient availability of habitats in urban areas	land consumption	urbanisation	habitat availability	4	0	0	0	0	0	0	0	0	0	0	0	0	4	0	0	0	0	0	0	0	0	0	4
introduced species (through globalisation)	introduced species	globalisation	organisms	2	0	0	0	0	0	0	0	0	0	0	0	0	2	0	0	0	0	0	0	0	0	0	2
isolation/fragmentation of habitats	land use	anthropogenic activities in general	habitat availability	35	0	8	0	1	0	0	0	1	0	0	0	10	23	0	1	0	0	0	1	0	0	0	25
land consumption in general	land consumption	urbanisation	habitat availability	5	0	3	0	0	0	0	0	0	0	0	0	3	2	0	0	0	0	0	0	0	0	0	2
land use changes in general	land use	anthropogenic activities in general	habitat & organisms	30	0	0	0	3	0	0	0	0	0	0	0	3	19	0	5	0	2	0	0	0	1	0	27
landscape-scale conservation projects	land use	nature conservation	habitat availability	4	0	0	0	0	0	0	0	0	0	0	0	0	0	0	2	0	2	0	0	0	0	0	4
light pollution	pollution	urbanisation	organisms	14	0	3	0	0	0	0	0	0	0	0	0	3	9	0	0	0	2	0	0	0	0	0	11
liming	management practices	agricultural intensification	habitat condition	3	0	0	0	0	0	0	0	0	0	0	0	0	3	0	0	0	0	0	0	0	0	0	3
long-term availability of nature reserves	land use	nature conservation	habitat availability	1	0	0	0	0	0	0	0	0	0	0	0	0	0	0	0	0	1	0	0	0	0	0	1
loss of biodiverse gardens	management practices	anthropogenic activities in general	habitat condition	3	0	0	0	0	0	0	0	0	0	0	0	0	3	0	0	0	0	0	0	0	0	0	3
loss of food resources/ host plants (loss of biodiversity of lower trophic levels)	resource availability	various drivers	habitat condition	12	0	0	0	0	0	0	0	0	0	0	0	0	12	0	0	0	0	0	0	0	0	0	12
loss of natural/semi-natural habitats	land use	anthropogenic activities in general	habitat availability	26	0	3	0	0	0	0	0	0	0	0	0	3	23	0	0	0	0	0	0	0	0	0	23
management practices in general (agricultural)	management practices	agricultural intensification	habitat & organisms	5	0	0	0	0	0	0	0	0	0	0	0	0	5	0	0	0	0	0	0	0	0	0	5
management practices in general (nature conservation)	management practices	nature conservation	habitat & organisms	13	2	0	0	1	0	0	0	1	0	0	0	2	1	1	2	1	4	0	3	0	1	0	13
microclimate cooling	climate	various drivers	habitat condition	12	0	1	0	1	0	0	0	0	0	0	0	2	10	0	0	0	0	0	0	0	0	0	10
mineral fertilisers	fertiliser	agricultural intensification	habitat condition	4	0	0	0	0	0	0	0	0	0	0	0	0	4	0	0	0	0	0	0	0	0	0	4
mining	land use	anthropogenic activities in general	habitat availability	1	0	0	0	0	0	0	0	0	0	0	0	0	1	0	0	0	0	0	0	0	0	0	1
new habitats - abandoned industrial sites	land use	anthropogenic activities in general	habitat availability	1	0	0	0	0	0	0	0	0	0	0	0	0	0	0	1	0	0	0	0	0	0	0	1
noise exposure	pollution	urbanisation	organisms	3	0	3	0	0	0	0	0	0	0	0	0	3	0	0	0	0	0	0	0	0	0	0	0
perturbation in general	various pressures	anthropogenic activities in general	habitat condition	1	0	0	0	1	0	0	0	0	0	0	0	1	0	0	0	0	0	0	0	0	0	0	0
pollution in general	pollution	anthropogenic activities in general	habitat & organisms	4	0	3	0	0	0	0	0	0	0	0	0	3	1	0	0	0	0	0	0	0	0	0	1
reduction of grazing (nature conservation)	management practices	nature conservation	habitat & organisms	4	0	0	0	0	0	0	0	0	0	0	0	0	4	0	0	0	0	0	0	0	0	0	4
reduction of insecticide use	pesticides	agricultural extensification	habitat & organisms	1	0	0	0	1	0	0	0	0	0	0	0	1	0	0	0	0	0	0	0	0	0	0	0
reduction of organic fertilisers	fertiliser	agricultural extensification	habitat condition	3	0	0	0	0	0	0	0	0	0	0	0	0	3	0	0	0	0	0	0	0	0	0	3
reduction/ceasing of grazing (agricultural intensification)	management practices	agricultural intensification	habitat & organisms	5	0	0	0	0	0	0	0	0	0	0	0	0	4	0	1	0	0	0	0	0	0	0	5
reseeding	management practices	agricultural intensification	habitat condition	3	0	0	0	0	0	0	0	0	0	0	0	0	3	0	0	0	0	0	0	0	0	0	3
reversion/ceasing of cultivation	management practices	nature conservation	habitat condition	1	0	0	0	0	0	0	0	0	0	0	0	0	0	0	0	0	1	0	0	0	0	0	1
road building	land consumption	anthropogenic activities in general	habitat & organisms	1	0	0	0	0	0	0	0	0	0	0	0	0	1	0	0	0	0	0	0	0	0	0	1
scrub encroachment	succession	various drivers	habitat condition	9	0	0	0	0	0	0	0	0	0	0	0	0	8	0	1	0	0	0	0	0	0	0	9
shift from arable land to more extensively managed grassland	land use	agricultural extensification	habitat availability	3	0	1	0	1	0	0	0	1	0	0	0	3	0	0	0	0	0	0	0	0	0	0	0
short-term instability of habitat conditions	management practices	agriculture in general	habitat condition	0	1	0	0	0	0	0	0	0	1	0	0	1	0	0	0	0	0	0	0	0	0	0	0
soil cultivation in general	management practices	agricultural intensification	habitat & organisms	0	2	0	1	0	1	0	0	0	0	0	0	2	0	0	0	0	0	0	0	0	0	0	0
stand density of cultivated plant	management practices	agricultural intensification	habitat condition	0	2	0	1	0	1	0	0	0	0	0	0	2	0	0	0	0	0	0	0	0	0	0	0
succession in general	succession	various drivers	habitat condition	4	0	0	0	0	0	0	0	0	0	0	0	0	4	0	0	0	0	0	0	0	0	0	4
urbanisation in general	land consumption	urbanisation	habitat availability	6	0	1	0	0	0	0	0	0	0	0	0	1	5	0	0	0	0	0	0	0	0	0	5
use of herbicides	pesticides	agricultural intensification	habitat condition	3	0	0	0	0	0	0	0	0	0	0	0	0	3	0	0	0	0	0	0	0	0	0	3
use of insecticides	pesticides	agricultural intensification	habitat & organisms	8	0	1	0	1	0	0	0	0	0	0	0	2	5	0	1	0	0	0	0	0	0	0	6
use of pesticides in general	pesticides	agricultural intensification	habitat & organisms	15	0	5	0	0	0	0	0	0	0	0	0	5	10	0	0	0	0	0	0	0	0	0	10
water engineering	land consumption	anthropogenic activities in general	habitat availability	4	0	0	0	0	0	0	0	0	0	0	0	0	4	0	0	0	0	0	0	0	0	0	4
weather/climate in general	climate	natural drivers	habitat condition	19	0	1	0	2	0	0	0	1	0	1	0	5	6	0	5	0	2	0	0	0	1	0	14
total				625	14	81	3	26	2	1	0	11	1	3	2	130	389	5	70	1	24	0	16	0	4	0	509
no pressures discussed	none	none	none	86		13		7		22		5		0		47	13		7		17		1		1		39
