# Supplementary material for: Drivers and pressures behind insect decline in Central and Western Europe based on long-term monitoring data
Source: PLoS One. 2023 Aug 23;18(8):e0289565. doi: 10.1371/journal.pone.0289565 (PMC10446172; doi:10.1371/journal.pone.0289565)
Supplement: S5 Table — (XLSX) [file pone.0289565.s005.xlsx]

## Sheet: DB
taxa	trend	factor rating	evaluation category	pressure	pressure classification	driver	state	evaluation_description	endpoint	endpoint_unit	taxa evaluation level	method	recording type	start year	end year	author short	description_geom	location_category	country	habitat_lvl3	habitat_lvl2	habitat_lvl1	trend-data_id	evaluation_id
Lepidoptera	decrease	important	pressure correlated	weather/climate in general	climate	natural drivers	habitat condition	The weather in 2012 was remarkable - high temperatures in December 2011/January 2012 followed by a frost period in February 2012; the authors hypothesise that this rapid decrease of temperature might have negatively affected the butterfly abundance and species richness in the following year	species richness (Artenanzahl hat um x% abgenommen)	counts	species	transect counts	interval	1973	2012	Herrig et al(2014)	Trier (Petrisberg), Rhineland-Palatinate	local	Germany	fallow land	multiple agricultural habitats	agriculture	207	561
Lepidoptera	decrease	important	pressure correlated	agricultural landscape homogenisation	land use	agricultural intensification	habitat availability	The authors discuss the changes of the landscape in the study area during the 19th and 20th century; for the description of the relevant factors, they take into account the species traits of the decreasing species (see Hock et al. 1997)	number of individuals	number of changing species	species	occurrences (through observations, in literature, historic data, collections)	interval	1860	2008	Laussmann et al(2010)	Wuppertal, Remscheid, Solingen, North Rhine-Westphalia	regional	Germany	multiple habitats (differentiation impossible)	multiple habitats in general	various habitats	197	539
Lepidoptera	increase	important	pressure presumed	afforestation (nature conservation)	forestation	nature conservation	habitat availability	The underlying factors were derived by evaluating ecological groups within the data._x000D_ The factors were discussed for the entire UK not for specific regions (N, SE, SW).	abundance (only with index, e.g. TRIM, RRR (relative reporting rate))	number of changing species	order	light traps	continuous	1968	2002	Conrad et al(2004)	South-western UK, Rothamsted Light Trap Network	regional	United Kingdom	multiple forms of land use in open, agricultural landscapes	multiple agricultural habitats	agriculture	12	22
Carabidae	stable	not specified	no pressure discussed	no factors discussed	none	none	none		diversity indices	alpha diversity	species	pitfall traps	continuous	2001	2008	Schröter & Irmler(2013)	Hof Ritzerau (set-asides), Ritzerau, Schleswig-Holstein, Germany	local	Germany	multiple forms of land use in open, agricultural landscapes	multiple agricultural habitats	agriculture	105	229
Lepidoptera	decrease	important	pressure presumed	climate change in general	climate	climate change	habitat condition	The authors argue that weather has a high influence on the yearly performance of moths in general. Hence, climate change as the long term pattern of weather conditions has a strong impact on moths according to the authors.	distribution	number of changing species	species	occurrences (through observations, in literature, historic data, collections)	continuous	1980	2009	Groenendijk & Ellis(2010)	Throughout The Netherlands	national	Netherlands	multiple habitats (differentiation impossible)	multiple habitats in general	various habitats	232	622
Lepidoptera	shift	important	pressure presumed	grazing by deer	management practices	multiple drivers	habitat & organisms	The authors cite a study in which the changes of the vegetation in the Monks Wood Nature Reserve are presented (Wells 1994): Decrease of flowers, increase of coarse grasses; Pollard et al. conclude that this change of vegetation supports Lepidoptera species feeding on grasses; Wells (1994) suggests three possible causes for the change of vegetation: Atmospheric nitrogen deposition, heavy grazing …	dominance	NULL	species	transect counts	continuous	1973	1996	Pollard et al(1998)	Monks Wood, Cambridgeshire, UK	local	United Kingdom	deciduous wood, managed as coppice with standards	deciduous forest	forest	248	738
Lepidoptera	decrease	important	pressure presumed	land use changes in general	land use	anthropogenic activities in general	habitat & organisms	The authors describe the occuring land use changes at this sample site in general: fallow, arable, building development.	diversity indices	alpha diversity	order	light traps	continuous	1966	1993	Woiwod & Harrington(1994)	Allotments, Rothamsted estate, Rothamsted Light Trap Network	local	United Kingdom	multiple forms of land use in open, agricultural landscapes	multiple agricultural habitats	agriculture	22	72
Lepidoptera	decrease	important	pressure presumed	inappropriate conservation management	management practices	nature conservation	habitat & organisms	The authors discuss that current conservation management lacks to prevent species loss. As in particular grasslands demand active management (grazing, mowing, coppicing) and those grasslands are generally in a bad conservation state according to other sources. Further the lack of management leads to degradation and overgrowing of grasslands.	species richness (Artenanzahl hat um x% abgenommen)	counts	species	transect counts	continuous	2005	2015	Rada et al(2019)	Throughout Germany, Butterfly Monitoring Scheme	national	Germany	multiple habitats (differentiation impossible)	multiple habitats in general	various habitats	200	548
Lepidoptera	decrease	important	pressure correlated	loss of natural/semi-natural habitats	land use	anthropogenic activities in general	habitat availability	The authors discuss that the first group of the decreasing species are mainly species of nutrient poor grasslands (correlation of autecology with decreasing species distribution trend). They further cite sources of decreasing natural habitats like heathlands and dunes in The Netherlands.	distribution	number of changing species	species	occurrences (through observations, in literature, historic data, collections)	interval	1901	1985	Van Swaay(1990)	Throughout The Netherlands	national	Netherlands	multiple habitats (differentiation impossible)	multiple habitats in general	various habitats	169	407
Lepidoptera	decrease	important	pressure presumed	economic forestation	forestation	silvicultural intensification	habitat condition	The authors discuss the great loss of large natural and semi-natural (open) woodlands around Brussles, which used to be inhabited typical woodland, heathland and grassland species. These biodivresity/Red List hot spots were mainly lost according to the au	species richness (Artenanzahl hat um x% abgenommen)	counts	species	occurrences (through observations, in literature, historic data, collections)	continuous	1901	2000	Maes & Van Dyck(2001)	Throughout Flanders (northern Belgium) grid cells 5 x 5 km (Universal Transverse Mercator)	regional	Belgium	multiple habitats (differentiation impossible)	multiple habitats in general	various habitats	88	242
Lepidoptera	increase	less important	pressure presumed	deposition of atmospheric nitrogen	eutrophication	anthropogenic activities in general	habitat condition	The authors do not exclude that eutrophication by atmospheric nitrogen or carbon dioxide has had effects on food plants for butterflies. However, they explain that more research is needed.	abundance (only with index, e.g. TRIM, RRR (relative reporting rate))	index of abundance	species	transect counts	interval	1974	1992	Pollard et al(1995)	Throughout UK, sites of the Butterfly Monitoring Scheme	national	United Kingdom	multiple habitats (differentiation impossible)	multiple habitats in general	various habitats	27	89
Lepidoptera	decrease	important	pressure presumed	economic forestation	forestation	silvicultural intensification	habitat condition	The authors discuss the great loss of large natural and semi-natural (open) woodlands around Brussles, which used to be inhabited typical woodland, heathland and grassland species. These biodivresity/Red List hot spots were mainly lost according to the authores through increased economic use of the woodlands and changes to conifer plantations.	distribution	number of changing species	species	occurrences (through observations, in literature, historic data, collections)	continuous	1901	2000	Maes & Van Dyck(2001)	Throughout Flanders (northern Belgium) grid cells 5 x 5 km (Universal Transverse Mercator)	regional	Belgium	multiple habitats (differentiation impossible)	multiple habitats in general	various habitats	89	230
Carabidae	decrease	important	pressure presumed	pollution in general	pollution	anthropogenic activities in general	habitat & organisms	The author lists different possible reasons for the decline of carabid individuals and species. He assumes that these reasons are complex and multicausal.	number of individuals	counts	species	combination of different sampling methods	interval	1994	2017	Scheffler(2017)	Potsdam, Brandenburg, Germany	regional	Germany	multiple habitats (differentiation impossible)	multiple habitats in general	various habitats	145	366
Lepidoptera	shift	important	pressure correlated	management practices in general (nature conservation)	management practices	nature conservation	habitat & organisms	The authors discuss the effects which led to the decreasing similarity of the communities on the different sampling sites: On the one hand, the diverging conservation measures on the different sites resulted in different habitat structures which were inhabited by less similar species assemblages; on the other hand, the agricultural intensification led to an isolation of the habitats and a reducti…	species composition	NULL	species	transect counts	interval	1972	2001	Augenstein et al(2012)	Western Germany (Eifel), 7 calcareous grasslands, Rhineland-Palatinate, West Germany	regional	Germany	calcareous grassland	grassland	agriculture	220	614
Lepidoptera	decrease	less important	pressure presumed	habitat restoration	management practices	nature conservation	habitat condition	Generally, the author states that identifying the causes was beyond the scope of the study; similar to the Wijster region, since 1994, the study area was transformed in a more natural landscape which might have affected the Lepidoptera populations	abundance (only with index, e.g. TRIM, RRR (relative reporting rate))	index of abundance	species	light traps	continuous	1997	2017	Hallmann et al(2019)	de Kaaistoep, Tilburg, NL	local	Netherlands	multiple forms of land use in open, agricultural landscapes	multiple agricultural habitats	agriculture	82	201
Lepidoptera	decrease	important	pressure presumed	loss of natural/semi-natural habitats	land use	anthropogenic activities in general	habitat availability	The author cites a paper that descibes a detailed study about factors which negatively affect Lepidoptera species (Blab & Kudrna 1982). He discusses the results before the background of this paper.	species richness (Artenanzahl hat um x% abgenommen)	counts	species	occurrences (through observations, in literature, historic data, collections)	interval	1880	1994	Hacker(1995)	Lichtenfels district (Bavaria)	regional	Germany	multiple habitats (differentiation impossible)	multiple habitats in general	various habitats	246	699
Lepidoptera	decrease	important	pressure examined	eutrophication in general	eutrophication	anthropogenic activities in general	habitat condition	The authors examined the decrease of species from oligotroph and eutroph habitat seperatly with the result that oligotroph species declined significanly more than eutroph species. Furthermore the authors discuss the excessive use of nitrogen and phosphorus on arable land (inculding the overproduction of manure) being a major issue in Belgium and in particular in Flanders.	distribution	number of changing species	species	occurrences (through observations, in literature, historic data, collections)	continuous	1901	2000	Maes & Van Dyck(2001)	Throughout Flanders (northern Belgium) grid cells 5 x 5 km (Universal Transverse Mercator)	regional	Belgium	multiple habitats (differentiation impossible)	multiple habitats in general	various habitats	89	224
Lepidoptera	decrease	important	pressure correlated	loss of natural/semi-natural habitats	land use	anthropogenic activities in general	habitat availability	The authors discuss the changes of the landscape in the study area during the 19th and 20th century; for the description of the relevant factors, they take into account the species traits of the decreasing species (see Hock et al. 1997)	species richness (Artenanzahl hat um x% abgenommen)	counts	species	occurrences (through observations, in literature, historic data, collections)	interval	1860	2008	Laussmann et al(2010)	Wuppertal, Remscheid, Solingen, North Rhine-Westphalia	regional	Germany	multiple habitats (differentiation impossible)	multiple habitats in general	various habitats	196	529
Lepidoptera	decrease	important	pressure correlated	land use changes in general	land use	anthropogenic activities in general	habitat & organisms	The authors found the strongest declines of common butterflies in vegetation types with the highest human impact (farmland, urban area, woodland). They further discuss the high human impact as pressure on the study area in history.	abundance (only with index, e.g. TRIM, RRR (relative reporting rate))	number of changing species	species	transect counts	continuous	1992	2007	Van Dyck et al(2009)	Throughout NL, Dutch Butterfly Monitoring Scheme	national	Netherlands	multiple habitats (differentiation impossible)	multiple habitats in general	various habitats	113	289
Carabidae	decrease	not specified	no pressure discussed	no factors discussed	none	none	none	no factors were diskussed in this atlas; a general analysis of the data is announced for the future	distribution	number of changing species	species	occurrences (through observations, in literature, historic data, collections)	interval	1830	1984	Desender(1986)	Throughout Belgium and Luxembourg	multi-national	multi-national studies	multiple habitats (differentiation impossible)	multiple habitats in general	various habitats	57	141
Lepidoptera	decrease	important	pressure presumed	fertilisers in general	fertiliser	agricultural intensification	habitat condition	The authors cite other papers which describe negative changes of the Scottish environment; these changes may have affected moths	abundance (only with index, e.g. TRIM, RRR (relative reporting rate))	number of changing species	species	light traps	continuous	1975	2014	Dennis et al(2019)	Throughout Scotland	regional	United Kingdom	multiple habitats (differentiation impossible)	multiple habitats in general	various habitats	274	804
Lepidoptera	shift	important	pressure presumed	deposition of atmospheric nitrogen	eutrophication	anthropogenic activities in general	habitat condition	The authors cite a study in which the changes of the vegetation in the Monks Wood Nature Reserve are presented (Wells 1994): Decrease of flowers, increase of coarse grasses; Pollard et al. conclude that this change of vegetation supports Lepidoptera species feeding on grasses; Wells (1994) suggests three possible causes for the change of vegetation: Atmospheric nitrogen deposition, heavy grazing …	species composition	NULL	species	light traps	continuous	1974	1996	Pollard et al(1998)	Monks Wood, Cambridgeshire, UK	local	United Kingdom	deciduous wood, managed as coppice with standards	deciduous forest	forest	249	741
Lepidoptera	decrease	important	pressure correlated	climate change in general	climate	climate change	habitat condition	The authors use information about the sensitivity of the butterfly species to climate change from Settele et al. 2008 (predictions of range shifts of the species) and compare these predictions with the trends of the species of this survey	number of individuals	counts	species	occurrences (through observations, in literature, historic data, collections)	interval	1875	2017	Gottschalk & Komrowski(2017)	Spitzberg near Tübingen, Baden-Wuerttemberg	local	Germany	multiple habitats (differentiation impossible)	multiple habitats in general	various habitats	187	491
Lepidoptera	inconsistent	not specified	no pressure discussed	no factors discussed	none	none	none		evenness	evenness	species	transect counts	interval	1973	2012	Herrig et al(2014)	Trier (Petrisberg), Rhineland-Palatinate	local	Germany	fallow land	multiple agricultural habitats	agriculture	212	573
Lepidoptera	decrease	less important	pressure presumed	light pollution	pollution	urbanisation	organisms	The authors discuss that neither light pollution nor agricultural intensification are main pressures for moths changes on the local (site) level as urban areas with the highest light pollution remained stable in the later periode as well as arable land with the highest intensification rates.	biomass	annual biomass in mg per trap	species	light traps	continuous	1983	2017	Macgregor et al(2019)	Throughout UK, woodland, Rothamsted Light Trap Network	national	United Kingdom	forest in general	forest in general	forest	239	668
Lepidoptera	decrease	important	pressure correlated	reduction/ceasing of grazing (agricultural intensification)	management practices	agricultural intensification	habitat & organisms	The authors discuss how the ceasing for grazing by sheep as led to an ongoing succession at the study site with fewer open grassland habitats and more patchy habitats of various succession stages. This led to a significant decrease of species associated with meadows and pastures (while other groups do not significant trends), and a loss of 122/1016 species (12%).	species composition	number of changing species	species	combination of different sampling methods	continuous	1987	2017	Habel et al(2019a)	Regensburg, Germany. 3 nature conversation sites on south-facing slopes of the Danube River with seminatural calcareous grassland: Am Keilstein, Schwabelweiser Hänge, Fellinger Berg	local	Germany	semi-natural calcareous grassland	grassland	agriculture	291	856
Lepidoptera	decrease	important	pressure presumed	grazing (agricultural)	management practices	agricultural intensification	habitat & organisms	The authors cite other papers which describe negative changes of the Scottish environment; these changes may have affected moths	abundance (only with index, e.g. TRIM, RRR (relative reporting rate))	index of abundance	species	light traps	continuous	1975	2014	Dennis et al(2019)	Throughout Scotland	regional	United Kingdom	multiple habitats (differentiation impossible)	multiple habitats in general	various habitats	273	793
Carabidae	decrease	important	pressure examined, statistically evaluated	use of pesticides in general	pesticides	agricultural intensification	habitat & organisms	The abundance of the carabid beetles was statistically significant as well as negatively correlated with the intensity of pesticide use (multiple regression of abundance indices against temperature, rainfall and pesticide use)	abundance (only with index, e.g. TRIM, RRR (relative reporting rate))	index of abundance	family	suction sampling	continuous	1970	2011	Ewald et al(2015)	The Sussex Study area, the South Downs, South England	regional	United Kingdom	wheat as main crop	arable land	agriculture	167	404
Carabidae	decrease	important	pressure examined, statistically evaluated	grazing (nature conservation)	management practices	nature conservation	habitat & organisms	The author compared the species compositions of 1987 and 2000 (before/during grazing) and took the species traits (tag list) into account	species richness (Artenanzahl hat um x% abgenommen)	number of changing species	species	pitfall traps	interval	1987	2000	Wurth(2004)	Hundsheimer Berg, calcareous grassland (scrubby)+calcareous grassland, Hainburg (Donau), Lower Austria	local	Austria	calcareous grassland (scrubby)	grassland	agriculture	156	381
Carabidae	decrease	important	pressure presumed	availability of food plant resources	resource availability	multiple drivers	habitat condition	Before the background of his knowledge about agricultural ecosystems, the author discusses different factors and their impact on these ecosystems. Furthermore, he lists different recommendations to improve the agricultural landscape and its ability for self-regulation	number of individuals	counts	species	pitfall traps	interval	1951	1982	Heydemann(1983)	Rendsburg-Eckernförde, Schleswig-Holstein, Germany	local	Germany	multiple crops	arable land	agriculture	96	196
Lepidoptera	decrease	important	pressure correlated	afforestation (forestation)	forestation	silvicultural intensification	habitat availability	The authors discuss the changes of the landscape in the study area during the 19th and 20th century; for the description of the relevant factors, they take into account the species traits of the decreasing species (see Hock et al. 1997)	species richness (Artenanzahl hat um x% abgenommen)	counts	species	occurrences (through observations, in literature, historic data, collections)	interval	1860	2008	Laussmann et al(2010)	Wuppertal, Remscheid, Solingen, North Rhine-Westphalia	regional	Germany	multiple habitats (differentiation impossible)	multiple habitats in general	various habitats	195	515
Lepidoptera	decrease	important	pressure presumed	drainage	management practices	agricultural intensification	habitat condition	The authors cite other papers which describe negative changes of the Scottish environment; these changes may have affected moths	abundance (only with index, e.g. TRIM, RRR (relative reporting rate))	number of changing species	species	light traps	continuous	1975	2014	Dennis et al(2019)	Throughout Scotland	regional	United Kingdom	multiple habitats (differentiation impossible)	multiple habitats in general	various habitats	274	801
Carabidae	decrease	important	pressure presumed	agricultural intensification in general	land use	agricultural intensification	habitat & organisms	The abundance of the carabid beetles was statistically significant as well as negatively correlated with the intensity of pesticide use (multiple regression of abundance indices against temperature, rainfall and pesticide use); the authors describe the intensity of pesticide use as an index of agricultural intensification, but they don´t show a correlation between different intensification measur…	abundance (only with index, e.g. TRIM, RRR (relative reporting rate))	index of abundance	family	suction sampling	continuous	1970	2011	Ewald et al(2015)	The Sussex Study area, the South Downs, South England	regional	United Kingdom	wheat as main crop	arable land	agriculture	167	406
Carabidae	stable	not specified	no pressure discussed	no factors discussed	none	none	none		number of individuals	counts	species	pitfall traps	continuous	2001	2008	Schröter & Irmler(2013)	Hof Ritzerau (set-asides), Ritzerau, Schleswig-Holstein, Germany	local	Germany	multiple forms of land use in open, agricultural landscapes	multiple agricultural habitats	agriculture	103	226
Carabidae	decrease	important	pressure presumed	land consumption in general	land consumption	urbanisation	habitat availability	The author lists different possible reasons for the decline of carabid individuals and species. He assumes that these reasons are complex and multicausal.	species richness (Artenanzahl hat um x% abgenommen)	counts	species	occurrences (through observations, in literature, historic data, collections)	interval	1890	2017	Scheffler(2017)	Potsdam, Brandenburg, Germany	regional	Germany	multiple habitats (differentiation impossible)	multiple habitats in general	various habitats	143	350
Carabidae	increase	not specified	no pressure discussed	no factors discussed	none	none	none	no factors were diskussed in this atlas; a general analysis of the data is announced for the future	distribution	number of changing species	species	occurrences (through observations, in literature, historic data, collections)	interval	1830	1984	Desender(1986)	Throughout Belgium and Luxembourg	multi-national	multi-national studies	multiple habitats (differentiation impossible)	multiple habitats in general	various habitats	58	140
Lepidoptera	decrease	important	pressure presumed	isolation/fragmentation of habitats	land use	anthropogenic activities in general	habitat availability	The authors cite other papers which describe negative changes of the Scottish environment; these changes may have affected moths	distribution	number of changing species	species	combination of different sampling methods	continuous	1990	2014	Dennis et al(2019)	Throughout Scotland	regional	United Kingdom	multiple habitats (differentiation impossible)	multiple habitats in general	various habitats	280	825
Lepidoptera	decrease	important	pressure presumed	eutrophication in general	eutrophication	anthropogenic activities in general	habitat condition	The author cites a paper that descibes a detailed study about factors which negatively affect Lepidoptera species (Blab & Kudrna 1982). He discusses the results before the background of this paper.	species richness (Artenanzahl hat um x% abgenommen)	counts	species	occurrences (through observations, in literature, historic data, collections)	interval	1880	1994	Hacker(1995)	Lichtenfels district (Bavaria)	regional	Germany	multiple habitats (differentiation impossible)	multiple habitats in general	various habitats	246	708
Lepidoptera	decrease	important	pressure presumed	loss of natural/semi-natural habitats	land use	anthropogenic activities in general	habitat availability	The authors cite other papers which describe negative changes of the Scottish environment; these changes may have affected moths	abundance (only with index, e.g. TRIM, RRR (relative reporting rate))	index of abundance	species	light traps	continuous	1975	2014	Dennis et al(2019)	Throughout Scotland	regional	United Kingdom	multiple habitats (differentiation impossible)	multiple habitats in general	various habitats	273	789
Lepidoptera	decrease	important	pressure presumed	management practices in general (nature conservation)	management practices	nature conservation	habitat & organisms	The authors argue that nature reserves are the only left habitat (since the 1950s) for species depending on nutrient-poor grassland. Hence bad managment of nature conservation played an important roll in the further decline of those species._x000D_ They discuss further that changing managment regimes can especially be a problem for isolated populations.	distribution	number of changing species	species	occurrences (through observations, in literature, historic data, collections)	interval	1901	1985	Van Swaay(1990)	Throughout The Netherlands	national	Netherlands	multiple habitats (differentiation impossible)	multiple habitats in general	various habitats	169	410
Lepidoptera	decrease	important	pressure presumed	mining	land use	anthropogenic activities in general	habitat availability	The author cites a paper that descibes a detailed study about factors which negatively affect Lepidoptera species (Blab & Kudrna 1982). He discusses the results before the background of this paper.	species richness (Artenanzahl hat um x% abgenommen)	counts	species	occurrences (through observations, in literature, historic data, collections)	interval	1880	1994	Hacker(1995)	Lichtenfels district (Bavaria)	regional	Germany	multiple habitats (differentiation impossible)	multiple habitats in general	various habitats	246	701
Lepidoptera	increase	not specified	no pressure discussed	no factors discussed	none	none	none	While the authors state that mobile species and species from eutrophic habitats decrease significantly less than less mobile species and species from oligotrophic habitats, the authors do not give specific reasons for the increase of 20% of the analysed species.	distribution	number of changing species	species	occurrences (through observations, in literature, historic data, collections)	interval	1901	2000	Maes & Van Dyck(2001)	Throughout Flanders (northern Belgium) grid cells 5 x 5 km (Universal Transverse Mercator)	regional	Belgium	multiple habitats (differentiation impossible)	multiple habitats in general	various habitats	90	222
Carabidae	shift	important	pressure examined, statistically evaluated	change of cultivated plant	management practices	agriculture in general	habitat condition	Catches of carabids in three lines of pitfall traps were evaluated with a PCR analysis and correlated with a changing crop cover in the fields adjacent to the pitfall traps	species composition	NULL	species	pitfall traps	continuous	1993	2009	Eyre et al(2016)	Drayton Farm, ECN terrestrial network, Warwickshire, UK	local	United Kingdom	multiple forms of land use in open, agricultural landscapes	multiple agricultural habitats	agriculture	66	158
Lepidoptera	decrease	less important	pressure examined, statistically evaluated	weather/climate in general	climate	natural drivers	habitat condition	The authors correlate the mean annual temperatures and precipitation with the mean indices of the 11 species; climatic/weather variables were used in the trend models; correlations of the weather in different years (sampling year and year before sampling) and the indices could be detected, but these correlations did not explain the general trend	abundance (only with index, e.g. TRIM, RRR (relative reporting rate))	index of abundance	species	combination of different sampling methods	continuous	1975	2017	Paehler et al(2019)	North Rhine-Westphalia and Rhineland	regional	Germany	multiple habitats (differentiation impossible)	multiple habitats in general	various habitats	174	430
Lepidoptera	decrease	less important	pressure presumed	inappropriate conservation management	management practices	nature conservation	habitat & organisms	The authors mention how conservation focuses on rare habitats and specialists, while common widespread species depend on overlapping continuing resources/habitats. Hence, the authors argue that this one-sided focus of conservation has a severe impact on the decline of common/widespread butterflies in light of on going intensification of land use.	abundance (only with index, e.g. TRIM, RRR (relative reporting rate))	index of abundance	suborder	transect counts	continuous	1992	2007	Van Dyck et al(2009)	Throughout NL, Dutch Butterfly Monitoring Scheme	national	Netherlands	multiple habitats (differentiation impossible)	multiple habitats in general	various habitats	94	281
Carabidae	stable	not specified	no pressure discussed	no factors discussed	none	none	none		number of individuals	counts	species	pitfall traps	continuous	1973	1984	Van Dijk(1987)	Nuil, Drenthe, the Netherlands	local	Netherlands	multiple habitats (differentiation impossible)	multiple habitats in general	various habitats	149	370
Lepidoptera	decrease	less important	pressure presumed	reduction/ceasing of grazing (agricultural intensification)	management practices	agricultural intensification	habitat & organisms	According to the authors citing other publications this is a typical prolem in the dune areas. The ceasing for grazing in remnants reduces the availability of early-successional habitats.	distribution	number of changing species	species	occurrences (through observations, in literature, historic data, collections)	continuous	1901	2000	Maes & Van Dyck(2001)	Throughout Flanders (northern Belgium) grid cells 5 x 5 km (Universal Transverse Mercator)	regional	Belgium	multiple habitats (differentiation impossible)	multiple habitats in general	various habitats	89	233
Lepidoptera	increase	important	pressure examined	availability of food plant resources	resource availability	multiple drivers	habitat condition	Some species profited from the increased abundance of different food plants through the organic farmland managment. Including an increased grassland area as well as more extensive grazing and more leguminous food plants._x000D_ At the same time some crop dependend butterfiles Pieris brassica and P. nape decreased as oilseed rape was stopped being grown.	number of individuals	counts	species	transect counts	continuous	1994	2006	Taylor & Morecroft(2009)	Wytham Estate land managment, University of Oxford's farm at Wytham	local	United Kingdom	multiple forms of land use in open, agricultural landscapes	multiple agricultural habitats	agriculture	85	174
Lepidoptera	decrease	important	pressure correlated	land use changes in general	land use	anthropogenic activities in general	habitat & organisms	The authors found the strongest declines of common butterflies in vegetation types with the highest human impact (farmland, urban area, woodland). They further discuss the high human impact as pressure on the study area in history.	distribution	number of changing species	species	transect counts	continuous	1992	2007	Van Dyck et al(2009)	Throughout NL, Dutch Butterfly Monitoring Scheme	national	Netherlands	multiple habitats (differentiation impossible)	multiple habitats in general	various habitats	110	295
Lepidoptera	decrease	important	pressure presumed	agricultural intensification in general	land use	agricultural intensification	habitat & organisms	The authors state that this factor is considered as prime cause of long-term declines among UK butterfly habitat specialists	abundance (only with index, e.g. TRIM, RRR (relative reporting rate))	number of changing species	species	transect counts	continuous	1976	2014	Fox et al(2015)	Throughout UK	national	United Kingdom	multiple habitats (differentiation impossible)	multiple habitats in general	various habitats	222	716
Lepidoptera	decrease	important	pressure correlated	afforestation (forestation)	forestation	silvicultural intensification	habitat availability	The authors discuss the changes of the landscape in the study area during the 19th and 20th century; for the description of the relevant factors, they take into account the species traits of the decreasing species (see Hock et al. 1997)	number of individuals	number of changing species	species	occurrences (through observations, in literature, historic data, collections)	interval	1860	2008	Laussmann et al(2010)	Wuppertal, Remscheid, Solingen, North Rhine-Westphalia	regional	Germany	multiple habitats (differentiation impossible)	multiple habitats in general	various habitats	197	537
Lepidoptera	decrease	important	pressure correlated	change in woodland management	forestation	silvicultural intensification	habitat condition	The authors correlate the habitat requirements of the declining species with the changes in woodland management during the last decades	number of individuals	counts	species	combination of different sampling methods	interval	1918	1989	Schiess & Schiess-Bühler(1997)	Thurauen, Northern Kanton Zürich, Switzerland	local	Switzerland	alluvial forest	mixed forest	forest	282	828
Lepidoptera	decrease	important	pressure correlated	isolation/fragmentation of habitats	land use	anthropogenic activities in general	habitat availability	The authors define fragmentation and an over all decline in habitat quality being the main factors responsible for the butterfly decline in northwestern Europe. They analysed mobile vs. sedentary (less mobile) species finding a significantly greater decline of sedentary species. Metapopulations are at much greater risk for sedentary species through fragmentation as they fall apart into isolated p…	distribution	number of changing species	species	occurrences (through observations, in literature, historic data, collections)	continuous	1901	2000	Maes & Van Dyck(2001)	Throughout Flanders (northern Belgium) grid cells 5 x 5 km (Universal Transverse Mercator)	regional	Belgium	multiple habitats (differentiation impossible)	multiple habitats in general	various habitats	89	237
Lepidoptera	decrease	important	pressure presumed	isolation/fragmentation of habitats	land use	anthropogenic activities in general	habitat availability	The authors cite other papers which describe negative changes of the Scottish environment; these changes may have affected moths	abundance (only with index, e.g. TRIM, RRR (relative reporting rate))	index of abundance	species	light traps	continuous	1975	2014	Dennis et al(2019)	Throughout Scotland	regional	United Kingdom	multiple habitats (differentiation impossible)	multiple habitats in general	various habitats	273	797
Lepidoptera	decrease	important	pressure correlated	loss of food resources/ host plants (loss of biodiversity of lower trophic levels)	resource availability	multiple drivers	habitat condition	The authors compare aerial and other photographs of the Spitzberg in the past and today to derive informations about land use and habitat changes; additionally, they take the species traits of the declining taxa into account; from the land use and habitat changes which can be tracked by the comparison of the different photographs, the authors derive further factors which affect butterfly and burn…	species richness (Artenanzahl hat um x% abgenommen)	counts	species	occurrences (through observations, in literature, historic data, collections)	interval	1875	2017	Gottschalk & Komrowski(2017)	Spitzberg near Tübingen, Baden-Wuerttemberg	local	Germany	multiple habitats (differentiation impossible)	multiple habitats in general	various habitats	189	506
Lepidoptera	decrease	important	pressure presumed	urbanisation in general	land consumption	urbanisation	habitat availability	The authors descibe a complex of different factors which led to the decrease of the butterfly and burnet species richness	species richness (Artenanzahl hat um x% abgenommen)	counts	species	occurrences (through observations, in literature, historic data, collections)	interval	1865	2011	Retzlaff & Robrecht(2011)	Lippe district, North Rhine-Westphalia	regional	Germany	multiple habitats (differentiation impossible)	multiple habitats in general	various habitats	215	603
Lepidoptera	decrease	important	pressure presumed	climate warming	climate	climate change	habitat condition	The authors assume that warmer and wetter winters together with negative land management practices in some habitats and habitat changes lead to the population declines	abundance (only with index, e.g. TRIM, RRR (relative reporting rate))	index of abundance	species	light traps	continuous	1975	2014	Brereton et al(2019)	Throughout Scotland	regional	United Kingdom	multiple habitats (differentiation impossible)	multiple habitats in general	various habitats	293	867
Carabidae	decrease	not important	pressure presumed	soil cultivation in general	management practices	agricultural intensification	habitat & organisms	Increase of tillage depth (from 18 to 25 cm): The author cites another study that reveals that differences in tillage depths (15 vs. 30 cm) have no significant effect on carabid beetles. Other soil cultivation practices (e. g. extirpator, harrow): Correlation of own carabid data and the use of these methods	number of individuals	counts	species	pitfall traps	interval	1971	1983	Basedow(1987)	Brodersdorf, Schleswig-Holstein, Germany	local	Germany	cereals as main crop	arable land	agriculture	51	126
Lepidoptera	decrease	important	pressure correlated	light pollution	pollution	urbanisation	organisms	As 93 % of the declining species are noctual (the remaining 7 % are crepuscular), the authors conclude that the light pollution may have a strong negative impact on moth species.	abundance (only with index, e.g. TRIM, RRR (relative reporting rate))	number of changing species	species	light traps	continuous	1974	2014	Coulthard et al(2019)	Throughout UK, Rothamsted Light Trap Network	national	United Kingdom	multiple habitats (differentiation impossible)	multiple habitats in general	various habitats	283	837
Lepidoptera	increase	important	pressure presumed	landscape-scale conservation projects	land use	nature conservation	habitat availability	The authors state that the improvement of the status of some butterfly species in the last decade is due to the nature conservation management (e. g. agri-environmental schemes, landscape-scale conservation management)	distribution	number of changing species	species	combination of different sampling methods	continuous	2005	2014	Fox et al(2015)	Throughout UK	national	United Kingdom	multiple habitats (differentiation impossible)	multiple habitats in general	various habitats	230	731
Lepidoptera	increase	not specified	no pressure discussed	no factors discussed	none	none	none		dominance	index	species	transect counts	interval	1973	2012	Herrig et al(2014)	Trier (Petrisberg), Rhineland-Palatinate	local	Germany	fallow land	multiple agricultural habitats	agriculture	213	572
Lepidoptera	decrease	important	pressure presumed	eutrophication in general	eutrophication	anthropogenic activities in general	habitat condition	The authors discuss 3 general factors that they consider significant contributors to the declines. nitrogen pollution; nectar supply decline; rapid landscape change. _x000D_ (1) Nitrogen deposition is the highest in The Netherlands and Belgium, the authors cite different other works for it's importance and correlations with butterfly declines.	abundance (only with index, e.g. TRIM, RRR (relative reporting rate))	index of abundance	suborder	transect counts	continuous	1992	2007	Van Dyck et al(2009)	Throughout NL, Dutch Butterfly Monitoring Scheme	national	Netherlands	multiple habitats (differentiation impossible)	multiple habitats in general	various habitats	94	278
Carabidae	inconsistent	not specified	no pressure discussed	no factors discussed	none	none	none	Note that the network is composed of 12 terrestrial sites with very different habitat and climate conditions making the validity of a general overall trend across all sites debatable. See Brook et al 2012 for further analyses of carabids.	species richness (Artenanzahl hat um x% abgenommen)	counts	species	pitfall traps	continuous	1993	2007	Morecroft et al(2009)	Throughout UK, ECN Network, Terrestrial Sites	national	United Kingdom	multiple forms of land use in open, agricultural landscapes	multiple agricultural habitats	agriculture	260	763
Lepidoptera	stable	important	pressure presumed	management practices in general (nature conservation)	management practices	nature conservation	habitat & organisms	The authors assume that the increase of rare butterfly species indicates an improvement of habitat conditions e.g. through a revival of small scale woodland practices.	distribution	occupied grid cells	species	occurrences (through observations, in literature, historic data, collections)	interval	1981	2017	Van Strien et al(2019)	Woodland throughout the Netherlands	national	Netherlands	forest in general	forest in general	forest	205	591
Lepidoptera	increase	important	pressure correlated	management practices in general (nature conservation)	management practices	nature conservation	habitat & organisms	Common species remained stable or increased in dunes, heathland extensivly used seminatural grassland. As those vegetation types are mainly represented in natur reserves the authors argue that butterfly abundance here benefited of nature conversation projects incl. Butterfly restoration projects.	abundance (only with index, e.g. TRIM, RRR (relative reporting rate))	number of changing species	species	transect counts	continuous	1992	2007	Van Dyck et al(2009)	Throughout NL, Dutch Butterfly Monitoring Scheme	national	Netherlands	multiple habitats (differentiation impossible)	multiple habitats in general	various habitats	114	265
Lepidoptera	decrease	important	pressure presumed	loss of food resources/ host plants (loss of biodiversity of lower trophic levels)	resource availability	multiple drivers	habitat condition	The author cites a paper that descibes a detailed study about factors which negatively affect Lepidoptera species (Blab & Kudrna 1982). He discusses the results before the background of this paper.	species richness (Artenanzahl hat um x% abgenommen)	counts	species	occurrences (through observations, in literature, historic data, collections)	interval	1880	1994	Hacker(1995)	Lichtenfels district (Bavaria)	regional	Germany	multiple habitats (differentiation impossible)	multiple habitats in general	various habitats	246	707
Lepidoptera	shift	important	pressure presumed	management practices in general (nature conservation)	management practices	nature conservation	habitat & organisms	The authors cite a study in which the changes of the vegetation in the Monks Wood Nature Reserve are presented (Wells 1994): Decrease of flowers, increase of coarse grasses; Pollard et al. conclude that this change of vegetation supports Lepidoptera species feeding on grasses; Wells (1994) suggests three possible causes for the change of vegetation: Atmospheric nitrogen deposition, heavy grazing …	dominance	NULL	species	transect counts	continuous	1973	1996	Pollard et al(1998)	Monks Wood, Cambridgeshire, UK	local	United Kingdom	deciduous wood, managed as coppice with standards	deciduous forest	forest	248	739
Lepidoptera	decrease	important	pressure presumed	availability of food plant resources	resource availability	multiple drivers	habitat condition	The authors discuss 3 general factors that they consider significant contributors to the declines. nitrogen pollution; nectar supply decline; rapid landscape change. _x000D_ (2) The authors mention the general decline of wild flowers in the landscape and its imp	abundance (only with index, e.g. TRIM, RRR (relative reporting rate))	number of changing species	species	transect counts	continuous	1992	2007	Van Dyck et al(2009)	Throughout NL, Dutch Butterfly Monitoring Scheme	national	Netherlands	multiple habitats (differentiation impossible)	multiple habitats in general	various habitats	113	285
Lepidoptera	increase	less important	pressure examined	land use changes in general	land use	anthropogenic activities in general	habitat & organisms	The authors discuss that land-use change is not the main pressure to exlain the observed long-term changes as the trends remained the same looking at subsets of sites not changing in main land-use type.	biomass	annual biomass in mg per trap	species	light traps	continuous	1967	1982	Macgregor et al(2019)	Throughout UK, arable land, Rothamsted Light Trap Network	national	United Kingdom	arable land in general	arable land	agriculture	242	655
Carabidae	stable	not specified	no pressure discussed	no factors discussed	none	none	none		species richness (Artenanzahl hat um x% abgenommen)	counts	species	pitfall traps	continuous	1994	2002	Günther & Assmann(2004)	Hofgehölz Möhr, Lüneburger Heide, Northern Germany	local	Germany	forest and hedges	mixed forest	forest	71	164
Lepidoptera	decrease	important	pressure presumed	inappropriate conservation management	management practices	nature conservation	habitat & organisms	The authors state the on going species declines in nature reserves and other protected areas happens due to lack of approproate conservation managment. As the managment is focused on plants and particular birds action plans are not necessarily suitable fo	species richness (Artenanzahl hat um x% abgenommen)	counts	species	occurrences (through observations, in literature, historic data, collections)	continuous	1901	2000	Maes & Van Dyck(2001)	Throughout Flanders (northern Belgium) grid cells 5 x 5 km (Universal Transverse Mercator)	regional	Belgium	multiple habitats (differentiation impossible)	multiple habitats in general	various habitats	88	241
Lepidoptera	decrease	important	pressure examined	afforestation (nature conservation)	forestation	nature conservation	habitat availability	The authors compare aerial and other photographs of the Spitzberg in the past and today to derive informations about land use and habitat changes; additionally, they take the species traits of the declining taxa into account	species richness (Artenanzahl hat um x% abgenommen)	counts	species	occurrences (through observations, in literature, historic data, collections)	interval	1875	2017	Gottschalk & Komrowski(2017)	Spitzberg near Tübingen, Baden-Wuerttemberg	local	Germany	multiple habitats (differentiation impossible)	multiple habitats in general	various habitats	189	501
Lepidoptera	decrease	important	pressure correlated	change from grassland to arable land	land use	agricultural intensification	habitat availability	The authors describe a set of different factors as well as their changes during the last decades and how they lead to a reduction of habitats and food resources of butterfly/burnet/moth species	abundance (only with index, e.g. TRIM, RRR (relative reporting rate))	index of abundance	species	combination of different sampling methods	continuous	1975	2017	Paehler et al(2019)	North Rhine-Westphalia and Rhineland	regional	Germany	multiple habitats (differentiation impossible)	multiple habitats in general	various habitats	174	434
Lepidoptera	decrease	important	pressure correlated	land use changes in general	land use	anthropogenic activities in general	habitat & organisms	The authors mention 3 main reasons for the observed declines: reduction of landscape heterogeneity, isolation of habitats and loss of larger habitats due to land use change._x000D_ In terms of habitat requirements the authors examined which size of habitat species required, finding a strong decrease for species in need of larger habitats which are nowadays due to a general land use change not ava…	species richness (Artenanzahl hat um x% abgenommen)	number of changing species	species	transect counts	interval	1972	2001	Wenzel et al(2005)	Western Germany (Eifel), 7 calcareous grasslands, Rhineland-Palatinate, West Germany	regional	Germany	calcareous grassland	grassland	agriculture	251	751
Lepidoptera	stable	not specified	no pressure discussed	no factors discussed	none	none	none	Reasons for stable trends were not discussed.	abundance (only with index, e.g. TRIM, RRR (relative reporting rate))	number of changing species	order	light traps	continuous	1968	2002	Conrad et al(2004)	South-eastern UK, Rothamsted Light Trap Network	regional	United Kingdom	multiple forms of land use in open, agricultural landscapes	multiple agricultural habitats	agriculture	17	59
Lepidoptera	increase	not specified	no pressure discussed	no factors discussed	none	none	none	The factors which lead to the slight increase in abundance of this adult-pupa-hibernating group are not diskussed; this group was analysed to show the difference between the two groups (adult-pupa-hibernating: slight but nonsignificant increase, egg-larva-hibernating: statistically significant decrease in abundance)	abundance (only with index, e.g. TRIM, RRR (relative reporting rate))	index of abundance	species	transect counts	continuous	1992	2004	WallisDeVries & Van Swaay(2006)	Throughout The Netherlands	national	Netherlands	multiple habitats (differentiation impossible)	multiple habitats in general	various habitats	287	849
Lepidoptera	increase	important	pressure correlated	climate change in general	climate	climate change	habitat condition	The authors use information about the sensitivity of the butterfly species to climate change from Settele et al. 2008 (predictions of range shifts of the species) and compare these predictions with the trends of the species of this survey	species richness (Artenanzahl hat um x% abgenommen)	counts	species	occurrences (through observations, in literature, historic data, collections)	interval	1875	2017	Gottschalk & Komrowski(2017)	Spitzberg near Tübingen, Baden-Wuerttemberg	local	Germany	multiple habitats (differentiation impossible)	multiple habitats in general	various habitats	190	488
Lepidoptera	decrease	less important	pressure presumed	eutrophication of groundwater	eutrophication	agricultural intensification	habitat condition	The authors mention eutropication of groundwater mainly through agricultural intensification being an indirect reason for a long term change of vegetation structure leading to a habitat change and thereby degradation for oligotroph habitat species.	species richness (Artenanzahl hat um x% abgenommen)	counts	species	occurrences (through observations, in literature, historic data, collections)	continuous	1901	2000	Maes & Van Dyck(2001)	Throughout Flanders (northern Belgium) grid cells 5 x 5 km (Universal Transverse Mercator)	regional	Belgium	multiple habitats (differentiation impossible)	multiple habitats in general	various habitats	88	247
Lepidoptera	decrease	not important	pressure examined	climate change in general	climate	climate change	habitat condition	The authors state that the weather conditions did not clearly differ between the two compared time periods.	number of individuals	counts	order	transect counts	interval	1994	2008	WallisDeVries et al(2012)	Throughout NL, Dutch Butterfly Monitoring Scheme	national	Netherlands	multiple habitats (differentiation impossible)	multiple habitats in general	various habitats	23	77
Lepidoptera	decrease	important	pressure presumed	loss of natural/semi-natural habitats	land use	anthropogenic activities in general	habitat availability	The authors cite other papers which describe negative changes of the Scottish environment; these changes may have affected moths	distribution	number of changing species	species	combination of different sampling methods	continuous	1990	2014	Dennis et al(2019)	Throughout Scotland	regional	United Kingdom	multiple habitats (differentiation impossible)	multiple habitats in general	various habitats	280	817
Lepidoptera	decrease	less important	pressure presumed	use of pesticides in general	pesticides	agricultural intensification	habitat & organisms	Correlations of ecological traits of moth species related to light and decreasing population trends showed the highest explanatory value in multivariat statistics, however the authors concede that other pressures such as agro-chemicals (which were not analysed) may as well play a role in the observed macro-moth decline.	number of individuals	number of changing species	species	occurrences (through observations, in literature, historic data, collections)	continuous	1985	2015	Van Langeveld et al(2018)	Throughout The Netherlands	national	Netherlands	multiple habitats (differentiation impossible)	multiple habitats in general	various habitats	162	391
Lepidoptera	increase	important	pressure correlated	afforestation (forestation)	forestation	silvicultural intensification	habitat availability	The authors discuss the changes of the landscape in the study area during the 19th and 20th century; for the description of the relevant factors, they take into account the species traits of the increasing species (see Hock et al. 1997)	number of individuals	number of changing species	species	occurrences (through observations, in literature, historic data, collections)	interval	1860	2008	Laussmann et al(2010)	Wuppertal, Remscheid, Solingen, North Rhine-Westphalia	regional	Germany	multiple habitats (differentiation impossible)	multiple habitats in general	various habitats	198	526
Carabidae	decrease	important	pressure presumed	climate warming	climate	climate change	habitat condition	The author lists different possible reasons for the decline of carabid individuals and species. He assumes that these reasons are complex and multicausal.	species richness (Artenanzahl hat um x% abgenommen)	counts	species	occurrences (through observations, in literature, historic data, collections)	interval	1890	2017	Scheffler(2017)	Potsdam, Brandenburg, Germany	regional	Germany	multiple habitats (differentiation impossible)	multiple habitats in general	various habitats	143	354
Lepidoptera	increase	important	pressure presumed	climate change in general	climate	climate change	habitat condition	The authors mention vague connections between warm summers and increasing abundance.	abundance (only with index, e.g. TRIM, RRR (relative reporting rate))	index of abundance	species	transect counts	interval	1974	1992	Pollard et al(1995)	Throughout UK, sites of the Butterfly Monitoring Scheme	national	United Kingdom	multiple habitats (differentiation impossible)	multiple habitats in general	various habitats	27	83
Lepidoptera	increase	important	pressure presumed	climate warming	climate	climate change	habitat condition	The authors state that 5 of the mobile species increased their distribution due to benefical warmer weather conditions.	distribution	occupied grid cells	species	occurrences (through observations, in literature, historic data, collections)	continuous	1991	2010	Maes et al(2012)	Throughout Flanders (northern Belgium) grid cells 5 x 5 km (Universal Transverse Mercator)	regional	Belgium	multiple habitats (differentiation impossible)	multiple habitats in general	various habitats	93	200
Lepidoptera	decrease	important	pressure presumed	change in woodland management	forestation	silvicultural intensification	habitat condition	The authors cite other papers which describe negative changes of the Scottish environment; these changes may have affected moths	abundance (only with index, e.g. TRIM, RRR (relative reporting rate))	index of abundance	species	light traps	continuous	1975	2014	Dennis et al(2019)	Throughout Scotland	regional	United Kingdom	multiple habitats (differentiation impossible)	multiple habitats in general	various habitats	273	795
Lepidoptera	decrease	important	pressure presumed	climate warming	climate	climate change	habitat condition	The authors assume that warmer and wetter winters together with negative land management practices in some habitats and habitat changes lead to the population declines	abundance (only with index, e.g. TRIM, RRR (relative reporting rate))	number of changing species	species	light traps	continuous	1990	2014	Brereton et al(2019)	Throughout Scotland	regional	United Kingdom	multiple habitats (differentiation impossible)	multiple habitats in general	various habitats	294	868
Lepidoptera	decrease	important	pressure presumed	built-on area	land consumption	anthropogenic activities in general	habitat availability	The author cites a paper that descibes a detailed study about factors which negatively affect Lepidoptera species (Blab & Kudrna 1982). He discusses the results before the background of this paper.	species richness (Artenanzahl hat um x% abgenommen)	counts	species	occurrences (through observations, in literature, historic data, collections)	interval	1880	1994	Hacker(1995)	Lichtenfels district (Bavaria)	regional	Germany	multiple habitats (differentiation impossible)	multiple habitats in general	various habitats	246	709
Lepidoptera	increase	important	pressure correlated	climate change in general	climate	climate change	habitat condition	The authors use information about the sensitivity of the butterfly species to climate change from Settele et al. 2008 (predictions of range shifts of the species) and compare these predictions with the trends of the species of this survey	number of individuals	counts	species	occurrences (through observations, in literature, historic data, collections)	interval	1875	2017	Gottschalk & Komrowski(2017)	Spitzberg near Tübingen, Baden-Wuerttemberg	local	Germany	multiple habitats (differentiation impossible)	multiple habitats in general	various habitats	188	487
Lepidoptera	decrease	important	pressure presumed	insufficient availability of habitats in urban areas	land consumption	urbanisation	habitat availability	The authors cite different papers and list the most important factors suggested in these papers	species richness (Artenanzahl hat um x% abgenommen)	counts	species	occurrences (through observations, in literature, historic data, collections)	interval	1900	2004	Lenz & Schulten(2005)	Düsseldorf, North Rhine-Westphalia	regional	Germany	multiple habitats (differentiation impossible)	multiple habitats in general	various habitats	181	455
Lepidoptera	decrease	important	pressure correlated	loss of natural/semi-natural habitats	land use	anthropogenic activities in general	habitat availability	The authors mention the importance of the loss of semi-natural grassland as a rather caracteristic habitat of the study region for the observed decline. Since 1940 80% of the species rich meadows was lost. The authors correlated species abundance with the EIVs of larvae food plants to show the change of such open dry habitats to more moist and less light demanding plants.	abundance (only with index, e.g. TRIM, RRR (relative reporting rate))	number of changing species	species	occurrences (through observations, in literature, historic data, collections)	continuous	1750	2017	Habel et al(2019b)	Throughout Baden-Wuerttemberg, SW Germany	regional	Germany	multiple habitats (differentiation impossible)	multiple habitats in general	various habitats	236	642
Lepidoptera	decrease	important	pressure presumed	reduction of organic fertilisers	fertiliser	agricultural extensification	habitat condition	The authors discuss factors and reasons for insect declines in general and not specifically for moths (mostly citing other authors): _x000D_ - reduction of organic fertiliser	number of individuals	counts	order	suction sampling	continuous	1973	2002	Shortall et al(2009)	Wye, Rothamsted Insect Survey, Southeast UK	local	United Kingdom	multiple forms of land use in open, agricultural landscapes	multiple agricultural habitats	agriculture	126	317
Carabidae	increase	important	pressure correlated	land use changes in general	land use	anthropogenic activities in general	habitat & organisms	The authors state that many species occurring abundantly in the agricultural landscape and/or with a high dispersal power are favoured by the land use change (e. g. loss of heathland, increase of man-made sites) as long as suitable habitats are available. They correlate the increasing time trends of these species with the described land use changes	distribution	occupied grid cells	species	literature or historical data; records (Museums Sammlungen, Meldungen aus Publikationen)	continuous	1870	1979	Turin & Den Boer(1988)	Throughout The Netherlands	national	Netherlands	multiple habitats (differentiation impossible)	multiple habitats in general	various habitats	64	157
Lepidoptera	stable	less important	pressure examined	land use changes in general	land use	anthropogenic activities in general	habitat & organisms	The authors discuss that land-use change is not the main pressure to exlain the observed long-term changes as the trends remained the same looking at subsets of sites not changing in main land-use type.	biomass	annual biomass in mg per trap	species	light traps	continuous	1983	2017	Macgregor et al(2019)	Throughout UK, urban incl. gardens, Rothamsted Light Trap Network	national	United Kingdom	urban area in general	urban area in general	settlement	245	658
Lepidoptera	decrease	important	pressure correlated	deposition of atmospheric nitrogen	eutrophication	anthropogenic activities in general	habitat condition	Negative corellation of species richtness and Ellenberg indicator values of soil nutrient/soil moisture for larvae host plants. Altered plant growths by higher nitrogen avaiblability leads further to an increase of moisture near to the soil, which is also negatively correlated to species richness (in particular for xerothermophilic and endangered species; effect visa versa for generalists)	species richness (Artenanzahl hat um x% abgenommen)	counts	order	literature or historical data; records (Museums Sammlungen, Meldungen aus Publikationen)	scattered	1840	2013	Habel et al(2016)	Regensburg, Germany. 3 nature conversation sites on south-facing slopes of the Danube River with seminatural calcareous grassland: Am Keilstein, Schwabelweiser Hänge, Fellinger Berg	local	Germany	semi-natural calcareous grassland	grassland	agriculture	19	64
Lepidoptera	stable	important	pressure examined	weather/climate in general	climate	natural drivers	habitat condition	The authors discuss that the biomass trends were not correlated with percipitation, temperature or primary production, however they mention climate in general being a reasonable cause for the sycronised trends throughout different land-use and there by ecosystem types.	biomass	annual biomass in mg per trap	species	light traps	continuous	1983	2017	Macgregor et al(2019)	Throughout UK, arable land, Rothamsted Light Trap Network	national	United Kingdom	arable land in general	arable land	agriculture	243	688
Lepidoptera	decrease	not important	pressure presumed	management practices in general (nature conservation)	management practices	nature conservation	habitat & organisms	The authors discuss the positive effects of nature conservation measures to halter and reverse former declines of some species. Nevertheless, those measure could yet not halter the over all decline of species. Hence it is rated as not important.	distribution	number of changing species	species	observations	interval	1970	1999	Thomas et al(2004)	Throughout UK	national	United Kingdom	multiple habitats (differentiation impossible)	multiple habitats in general	various habitats	180	429
Lepidoptera	decrease	important	pressure examined	weather/climate in general	climate	natural drivers	habitat condition	The authors discuss that the biomass trends were not correlated with percipitation, temperature or primary production, however they mention climate in general being a reasonable cause for the sycronised trends throughout different land-use and there by ecosystem types.	biomass	annual biomass in mg per trap	species	light traps	continuous	1983	2017	Macgregor et al(2019)	Throughout UK, grassland, Rothamsted Light Trap Network	national	United Kingdom	grassland in general	grassland	agriculture	241	686
Lepidoptera	decrease	important	pressure correlated	land use changes in general	land use	anthropogenic activities in general	habitat & organisms	The authors mention 3 main reasons for the observed declines: reduction of landscape heterogeneity, isolation of habitats and loss of larger habitats due to land use change._x000D_ In terms of habitat requirements the authors examined which size of habitat speci	species richness (Artenanzahl hat um x% abgenommen)	number of changing species	species	transect counts	interval	1972	2001	Wenzel et al(2005)	Western Germany (Eifel), 7 calcareous grasslands, Rhineland-Palatinate, West Germany	regional	Germany	calcareous grassland	grassland	agriculture	251	754
Lepidoptera	increase	less important	pressure examined, statistically evaluated	climate warming	climate	climate change	habitat condition	Increasing temperatures were not significant during the studied periode, due to some warm years at the start of the oserved periode. Furthermore there was no genereal increase of invertebrate abundance throughout the sides, hence the authors conculde that temperatur is not a major driver here.	number of individuals	counts	species	light traps	continuous	1994	2006	Taylor & Morecroft(2009)	Wytham Estate land managment, University of Oxford's farm at Wytham	local	United Kingdom	multiple forms of land use in open, agricultural landscapes	multiple agricultural habitats	agriculture	86	180
Lepidoptera	decrease	less important	pressure presumed	water engineering	land consumption	anthropogenic activities in general	habitat availability	The authors mention loss of habitat quality and connectivity (=fragmentation), loss of biodiversity in the lower trophic level, lowering of water tables, use of pesticides, light pollution and other factors as interacting factors for the long-term decline. Neither of these pressures was analysed in this study. As the authors discuss weather to have the strongest impact these pressures were rated …	distribution	number of changing species	species	occurrences (through observations, in literature, historic data, collections)	continuous	1980	2009	Groenendijk & Ellis(2010)	Throughout The Netherlands	national	Netherlands	multiple habitats (differentiation impossible)	multiple habitats in general	various habitats	232	628
Lepidoptera	decrease	important	pressure correlated	land use changes in general	land use	anthropogenic activities in general	habitat & organisms	The authors found the strongest declines of common butterflies in vegetation types with the highest human impact (farmland, urban area, woodland). They further discuss the high human impact as pressure on the study area in history.	abundance (only with index, e.g. TRIM, RRR (relative reporting rate))	index of abundance	suborder	transect counts	continuous	1992	2007	Van Dyck et al(2009)	Throughout NL, Dutch Butterfly Monitoring Scheme	national	Netherlands	multiple habitats (differentiation impossible)	multiple habitats in general	various habitats	94	283
Lepidoptera	stable	less important	pressure presumed	light pollution	pollution	urbanisation	organisms	The authors discuss that neither light pollution nor agricultural intensification are main pressures for moths changes on the local (site) level as urban areas with the highest light pollution remained stable in the later periode as well as arable land with the highest intensification rates.	biomass	annual biomass in mg per trap	species	light traps	continuous	1983	2017	Macgregor et al(2019)	Throughout UK, arable land, Rothamsted Light Trap Network	national	United Kingdom	arable land in general	arable land	agriculture	243	672
Lepidoptera	increase	important	pressure correlated	isolation/fragmentation of habitats	land use	anthropogenic activities in general	habitat availability	The authors discuss the effects which led to the decreasing similarity of the communities on the different sampling sites: On the one hand, the diverging conservation measures on the different sites resulted in different habitat structures which were inhabited by less similar species assemblages; on the other hand, the agricultural intensification led to an isolation of the habitats and a reducti…	diversity indices	beta diversity	species	transect counts	interval	1972	2001	Augenstein et al(2012)	Western Germany (Eifel), 7 calcareous grasslands, Rhineland-Palatinate, West Germany	regional	Germany	calcareous grassland	grassland	agriculture	221	616
Lepidoptera	decrease	important	pressure presumed	reduction of organic fertilisers	fertiliser	agricultural extensification	habitat condition	The authors discuss factors and reasons for insect declines in general and not specifically for moths (mostly citing other authors): _x000D_ - reduction of organic fertiliser	number of individuals	counts	order	suction sampling	continuous	1973	2002	Shortall et al(2009)	Starcross, Rothamsted Insect Survey, Southwest UK	local	United Kingdom	multiple forms of land use in open, agricultural landscapes	multiple agricultural habitats	agriculture	125	312
Lepidoptera	decrease	important	pressure presumed	urbanisation in general	land consumption	urbanisation	habitat availability	The authors cite different papers and list the most important factors suggested in these papers	species richness (Artenanzahl hat um x% abgenommen)	counts	species	occurrences (through observations, in literature, historic data, collections)	interval	1900	2004	Lenz & Schulten(2005)	Düsseldorf, North Rhine-Westphalia	regional	Germany	multiple habitats (differentiation impossible)	multiple habitats in general	various habitats	181	448
Lepidoptera	decrease	important	pressure presumed	scrub encroachment	succession	multiple drivers	habitat condition	The author describes some factors, but they are not tested in the study design	species richness (Artenanzahl hat um x% abgenommen)	counts	species	occurrences (through observations, in literature, historic data, collections)	interval	1851	2009	Hanisch(2009)	Köln city area, Wahner Heide, Königsforst, North Rhine-Westphalia	regional	Germany	multiple habitats (differentiation impossible)	multiple habitats in general	various habitats	182	462
Lepidoptera	decrease	less important	pressure presumed	cutting regime	management practices	agricultural intensification	habitat & organisms	69% of transects were managed by standard cutting (36%), rotational cutting (33%). While the authors recorded some types of cutting type and could not find clear differences between the two time periods. They discuss the possibility that cutting frequency and flail mowing to increase eutrohication by removing lesser cipplings.	species richness (Artenanzahl hat um x% abgenommen)	counts	order	transect counts	interval	1994	2008	WallisDeVries et al(2012)	Throughout NL, Dutch Butterfly Monitoring Scheme	national	Netherlands	multiple habitats (differentiation impossible)	multiple habitats in general	various habitats	25	79
Carabidae	decrease	important	pressure presumed	pollution in general	pollution	anthropogenic activities in general	habitat & organisms	The author lists different possible reasons for the decline of carabid individuals and species. He assumes that these reasons are complex and multicausal.	species richness (Artenanzahl hat um x% abgenommen)	counts	species	occurrences (through observations, in literature, historic data, collections)	interval	1890	2017	Scheffler(2017)	Potsdam, Brandenburg, Germany	regional	Germany	multiple habitats (differentiation impossible)	multiple habitats in general	various habitats	143	352
Carabidae	stable	not specified	no pressure discussed	no factors discussed	none	none	none		number of individuals	number of changing species	species	pitfall traps	continuous	1994	2011	Pozsgai & Littlewood(2014)	Scotland, ECN Network, Terrestrial Sites	regional	United Kingdom	multiple forms of land use in open, agricultural landscapes	multiple agricultural habitats	agriculture	119	339
Lepidoptera	decrease	less important	pressure presumed	cutting regime	management practices	agricultural intensification	habitat & organisms	69% of transects were managed by standard cutting (36%), rotational cutting (33%). While the authors recorded some types of cutting type and could not find clear differences between the two time periods. They discuss the possibility that cutting frequency and flail mowing to increase eutrohication by removing lesser cipplings.	number of individuals	counts	order	transect counts	interval	1994	2008	WallisDeVries et al(2012)	Throughout NL, Dutch Butterfly Monitoring Scheme	national	Netherlands	multiple habitats (differentiation impossible)	multiple habitats in general	various habitats	23	76
Carabidae	stable	not specified	no pressure discussed	no factors discussed	none	none	none		number of individuals	counts	species	pitfall traps	continuous	1994	2002	Günther & Assmann(2004)	Hofgehölz Möhr, Lüneburger Heide, Northern Germany	local	Germany	forest and hedges	mixed forest	forest	70	163
Lepidoptera	shift	important	pressure presumed	habitat availability in general	land use	anthropogenic activities in general	habitat availability	The shift in species composition was due to locaI colonisation and extinction events as well as changes in the relative abundances; the authors suggest that the changes in the species assemblages are climate- and habitat-driven	species composition	NULL	species	transect counts	interval	1976	2002	Gonzalez-Megias et al(2008)	Throughout UK, sites of the Butterfly Monitoring Scheme	national	United Kingdom	multiple habitats (differentiation impossible)	multiple habitats in general	various habitats	301	871
Lepidoptera	stable	less important	pressure presumed	agricultural intensification in general	land use	agricultural intensification	habitat & organisms	The authors discuss that neither light pollution nor agricultural intensification are main pressures for moths changes on the local (site) level as urban areas with the highest light pollution remained stable in the later periode as well as arable land with the highest intensification rates.	biomass	annual biomass in mg per trap	species	light traps	continuous	1983	2017	Macgregor et al(2019)	Throughout UK, urban incl. gardens, Rothamsted Light Trap Network	national	United Kingdom	urban area in general	urban area in general	settlement	245	666
Lepidoptera	decrease	important	pressure presumed	habitat degradation in general	various pressures	anthropogenic activities in general	habitat condition	The authors discuss that the increasing climatic distribution possibility is restricted by insufficient habitat quality affecting in particular specialist species (26/28).	distribution	number of changing species	species	transect counts	interval	1970	1995	Warren et al(2001)	Throughout UK, sites of the Butterfly Monitoring Scheme	national	United Kingdom	multiple habitats (differentiation impossible)	multiple habitats in general	various habitats	288	845
Lepidoptera	decrease	less important	pressure presumed	climate change in general	climate	climate change	habitat condition	The authors state that this factor only has a minor impact on Lepidopteran forest species	abundance (only with index, e.g. TRIM, RRR (relative reporting rate))	index of abundance	species	combination of different sampling methods	continuous	1975	2017	Paehler et al(2019)	North Rhine-Westphalia and Rhineland	regional	Germany	multiple habitats (differentiation impossible)	multiple habitats in general	various habitats	177	442
Lepidoptera	decrease	important	pressure examined	succession in general	succession	multiple drivers	habitat condition	The authors compare aerial and other photographs of the Spitzberg in the past and today to derive informations about land use and habitat changes; additionally, they take the species traits of the declining taxa into account	number of individuals	counts	species	occurrences (through observations, in literature, historic data, collections)	interval	1875	2017	Gottschalk & Komrowski(2017)	Spitzberg near Tübingen, Baden-Wuerttemberg	local	Germany	multiple habitats (differentiation impossible)	multiple habitats in general	various habitats	187	489
Carabidae	decrease	not specified	no pressure discussed	no factors discussed	none	none	none		number of individuals	counts	species	pitfall traps	continuous	1999	2008	Brooks et al(2012)	Montane habitats, ECN Network, Terrestrial Sites	regional	United Kingdom	upland peat moorland with heather	bog, swamp, moor	other vegetation	50	122
Lepidoptera	decrease	important	pressure examined	loss of natural/semi-natural habitats	land use	anthropogenic activities in general	habitat availability	The authors discuss that butterflies remained stable until 1980 in persistent heathland habitats. Even though a total loss of heathland habitats was going on mainly before 1940 due to reclamation. _x000D_ This makes the total loss of heathland a main reason for the observed butterfly decline until 1980. After 1980 declines of butterflies within heathland are observed and lead to other pressures.	distribution	occupied grid cells	species	occurrences (through observations, in literature, historic data, collections)	interval	1890	2017	Van Strien et al(2019)	Heathland throughout the Netherlands	national	Netherlands	heathland in general	heathland	other vegetation	201	553
Lepidoptera	increase	less important	pressure presumed	land use changes in general	land use	anthropogenic activities in general	habitat & organisms	The author explains that the light trap might have attracted the moth of the surroundings as well as those of the study area, so that the results might represent the surrounding environment or rather the "landscape health" and not only the site specific conditions	abundance (only with index, e.g. TRIM, RRR (relative reporting rate))	number of changing species	species	light traps	continuous	1997	2017	Hallmann et al(2019)	de Kaaistoep, Tilburg, NL	local	Netherlands	multiple forms of land use in open, agricultural landscapes	multiple agricultural habitats	agriculture	133	330
Carabidae	decrease	important	pressure examined, statistically evaluated	agricultural intensification in general	land use	agricultural intensification	habitat & organisms	The land use change (intensification of agriculture) was correlated with the time trends of the evaluated carabid taxa.	distribution	number of changing species	species	occurrences (through observations, in literature, historic data, collections)	continuous	1880	1990	Desender et al(1994)	Throughout Belgium; grid cells 5 x 5 km (Universal Transverse Mercator)	national	Belgium	multiple habitats (differentiation impossible)	multiple habitats in general	various habitats	60	146
Carabidae	shift	less important	pressure examined, statistically evaluated	weather/climate in general	climate	natural drivers	habitat condition	A statistical analysis (pCCA) of the carabid data together with weather variables was conducted; this factor only showed a minor impact on the species composition	species composition	NULL	species	pitfall traps	continuous	1993	2009	Eyre et al(2016)	Drayton Farm, ECN terrestrial network, Warwickshire, UK	local	United Kingdom	multiple forms of land use in open, agricultural landscapes	multiple agricultural habitats	agriculture	66	159
Carabidae	decrease	less important	pressure examined, statistically evaluated	climate warming	climate	climate change	habitat condition	Correlation coefficients showed a negative correlation of the abundance of carabid beetles and the increasing temperature during the study period; but in a multiple regression of the abundance indices against temperature, rainfall and pesticide use, this correlation was not significant; the authors state that their results indicate that the increase of pesticide use had more effect on the abundan…	abundance (only with index, e.g. TRIM, RRR (relative reporting rate))	index of abundance	family	suction sampling	continuous	1970	2011	Ewald et al(2015)	The Sussex Study area, the South Downs, South England	regional	United Kingdom	wheat as main crop	arable land	agriculture	167	403
Lepidoptera	decrease	important	pressure presumed	eutrophication in general	eutrophication	anthropogenic activities in general	habitat condition	The authors discuss 3 general factors that they consider significant contributors to the declines. nitrogen pollution; nectar supply decline; rapid landscape change. _x000D_ (1) Nitrogen deposition is the highest in The Netherlands and Belgium, the authors cite	abundance (only with index, e.g. TRIM, RRR (relative reporting rate))	number of changing species	species	transect counts	continuous	1992	2007	Van Dyck et al(2009)	Throughout NL, Dutch Butterfly Monitoring Scheme	national	Netherlands	multiple habitats (differentiation impossible)	multiple habitats in general	various habitats	113	284
Carabidae	increase	important	pressure examined, statistically evaluated	land use changes in general	land use	anthropogenic activities in general	habitat & organisms	The land use changes (afforestation, loss of natural and semi-natural habitats, intensification of agriculture) were correlated with the time trends of the evaluated carabid taxa.	distribution	number of changing species	species	occurrences (through observations, in literature, historic data, collections)	continuous	1880	1990	Desender et al(1994)	Throughout Belgium; grid cells 5 x 5 km (Universal Transverse Mercator)	national	Belgium	multiple habitats (differentiation impossible)	multiple habitats in general	various habitats	59	143
Lepidoptera	decrease	important	pressure presumed	climate warming	climate	climate change	habitat condition	The underlying factors were derived by evaluating ecological groups within the data._x000D_ The factors were discussed for the entire UK not for specific regions (N, SE, SW).	abundance (only with index, e.g. TRIM, RRR (relative reporting rate))	number of changing species	order	light traps	continuous	1968	2002	Conrad et al(2004)	Northern UK, Rothamsted Light Trap Network	regional	United Kingdom	multiple habitats (differentiation impossible)	multiple habitats in general	various habitats	10	18
Lepidoptera	shift	not specified	no pressure discussed	no factors discussed	none	none	none		species composition	NULL	species	transect counts	interval	1973	2012	Herrig et al(2014)	Trier (Petrisberg), Rhineland-Palatinate	local	Germany	fallow land	multiple agricultural habitats	agriculture	210	575
Lepidoptera	decrease	important	pressure presumed	change in woodland management	forestation	silvicultural intensification	habitat condition	The authors state that this factor is considered as prime cause of long-term declines among UK butterfly habitat specialists	distribution	number of changing species	species	combination of different sampling methods	continuous	1976	2014	Fox et al(2015)	Throughout UK	national	United Kingdom	multiple habitats (differentiation impossible)	multiple habitats in general	various habitats	227	718
Lepidoptera	decrease	important	pressure presumed	agricultural intensification in general	land use	agricultural intensification	habitat & organisms	The authors descibe a complex of different factors which led to the decrease of the butterfly and burnet species richness	species richness (Artenanzahl hat um x% abgenommen)	counts	species	occurrences (through observations, in literature, historic data, collections)	interval	1865	2011	Retzlaff & Robrecht(2011)	Lippe district, North Rhine-Westphalia	regional	Germany	multiple habitats (differentiation impossible)	multiple habitats in general	various habitats	215	601
Carabidae	stable	not specified	no pressure discussed	no factors discussed	none	none	none		distribution	occupied grid cells	family	occurrences (through observations, in literature, historic data, collections)	continuous	1970	2015	Outhwaite et al(2020)	Throughout UK	national	United Kingdom	multiple habitats (differentiation impossible)	multiple habitats in general	various habitats	247	733
Lepidoptera	decrease	important	pressure presumed	habitat degradation in general	various pressures	anthropogenic activities in general	habitat condition	The authors discuss habitat degradation to be the main negative factor for the diversity loss in the southern UK grid cells. Which is inparticular true for specialists.	species richness (Artenanzahl hat um x% abgenommen)	occupied grid cells	species	transect counts	continuous	1995	2009	Asher et al(2011)	Southern UK, Butterfly Monitoring Scheme, 10x10km grid	regional	United Kingdom	multiple habitats (differentiation impossible)	multiple habitats in general	various habitats	33	99
Lepidoptera	decrease	less important	pressure presumed	isolation/fragmentation of habitats	land use	anthropogenic activities in general	habitat availability	The effects of isolation on species compositions are described in the introduction of the article; the isolation results in a genetic loss which leads to a reduction of populations´ viability; together with population fluctuations, these effects may lead to local stochastic population extinctions (Augenstein et al(2012))	species richness (Artenanzahl hat um x% abgenommen)	counts	species	transect counts	interval	1972	2001	Augenstein et al(2012)	Western Germany (Eifel), 7 calcareous grasslands, Rhineland-Palatinate, West Germany	regional	Germany	calcareous grassland	grassland	agriculture	219	605
Lepidoptera	decrease	important	pressure presumed	change in woodland management	forestation	silvicultural intensification	habitat condition	The authors state that this factor is considered as prime cause of long-term declines among UK butterfly habitat specialists	abundance (only with index, e.g. TRIM, RRR (relative reporting rate))	number of changing species	species	transect counts	continuous	1976	2014	Fox et al(2015)	Throughout UK	national	United Kingdom	multiple habitats (differentiation impossible)	multiple habitats in general	various habitats	222	715
Lepidoptera	decrease	important	pressure examined	built-on area	land consumption	anthropogenic activities in general	habitat availability	The authors discuss the massive increase of build-on area to have decreased suitable habitats for butterflies or decreased habitat quality. The authors compare land-use changes between 1834, 1980 and 1995. Furthermore they discuss house building activities for tourism to be the main issue in the dune areas for habitat loss.	distribution	number of changing species	species	occurrences (through observations, in literature, historic data, collections)	continuous	1901	2000	Maes & Van Dyck(2001)	Throughout Flanders (northern Belgium) grid cells 5 x 5 km (Universal Transverse Mercator)	regional	Belgium	multiple habitats (differentiation impossible)	multiple habitats in general	various habitats	89	231
Lepidoptera	decrease	less important	pressure presumed	deposition of atmospheric nitrogen	eutrophication	anthropogenic activities in general	habitat condition	The authors mention this factor without any explanation, but they say that this factor is less important	number of individuals	counts	species	combination of different sampling methods	interval	1918	1989	Schiess & Schiess-Bühler(1997)	Thurauen, Northern Kanton Zürich, Switzerland	local	Switzerland	alluvial forest	mixed forest	forest	282	829
Lepidoptera	decrease	important	pressure presumed	use of pesticides in general	pesticides	agricultural intensification	habitat & organisms	The author cites a paper that descibes a detailed study about factors which negatively affect Lepidoptera species (Blab & Kudrna 1982). He discusses the results before the background of this paper.	species richness (Artenanzahl hat um x% abgenommen)	counts	species	occurrences (through observations, in literature, historic data, collections)	interval	1880	1994	Hacker(1995)	Lichtenfels district (Bavaria)	regional	Germany	multiple habitats (differentiation impossible)	multiple habitats in general	various habitats	246	641
Lepidoptera	stable	not specified	no pressure discussed	no factors discussed	none	none	none		abundance (only with index, e.g. TRIM, RRR (relative reporting rate))	number of changing species	species	light traps	continuous	1974	2014	Coulthard et al(2019)	Throughout UK, Rothamsted Light Trap Network	national	United Kingdom	multiple habitats (differentiation impossible)	multiple habitats in general	various habitats	284	835
Carabidae	increase	important	pressure examined	habitat restoration	management practices	nature conservation	habitat condition	During the 1980ties, the habitat was gradually restored by sod cutting, the removal of top soil and the reduction of drainage; this led to a recovery of some specialist species	number of individuals	counts	species	pitfall traps	continuous	1979	1990	Den Boer & Van Dijk(1994)	Wijster, Drenthe, NL	local	Netherlands	multiple forms of land use in open, agricultural landscapes	multiple agricultural habitats	agriculture	166	400
Lepidoptera	stable	important	pressure correlated	management practices in general (nature conservation)	management practices	nature conservation	habitat & organisms	The authors discuss the financial compensation for the conservation of wetlands within the framework of ecological compensation areas as an important factor for the conservation of wetland species._x000D_ The trend correlated with larger agricultural areas and larger farm sizes, which, according to the authors, probably allow such maintenance of wetlands.	distribution	occupation in general (not grid cells, e.g. habitat)	species	occurrences (through observations, in literature, historic data, collections)	continuous	1951	2000	Lütolf et al(2009)	Communes throughout Switzerland	national	Switzerland	multiple habitats (differentiation impossible)	multiple habitats in general	various habitats	30	93
Lepidoptera	increase	not specified	no pressure discussed	no factors discussed	none	none	none	no other factors than the trapping method was discused	distribution	number of changing sites	species	transect counts	continuous	1992	2007	Van Dyck et al(2009)	Throughout NL, Dutch Butterfly Monitoring Scheme	national	Netherlands	multiple habitats (differentiation impossible)	multiple habitats in general	various habitats	111	892
Carabidae	decrease	important	pressure presumed	climate warming	climate	climate change	habitat condition	The author lists different possible reasons for the decline of carabid individuals and species. He assumes that these reasons are complex and multicausal.	number of individuals	counts	species	combination of different sampling methods	interval	1994	2017	Scheffler(2017)	Potsdam, Brandenburg, Germany	regional	Germany	multiple habitats (differentiation impossible)	multiple habitats in general	various habitats	145	368
Carabidae	stable	not specified	no pressure discussed	no factors discussed	none	none	none		number of individuals	counts	species	pan traps	continuous	1994	2008	Brooks et al(2012)	Southern open, ECN Network, Terrestrial Sites	regional	United Kingdom	field margin and grassland	multiple agricultural habitats	agriculture	40	118
Lepidoptera	decrease	important	pressure presumed	habitat degradation in general	various pressures	anthropogenic activities in general	habitat condition	The authors state that this factor is considered as prime cause of long-term declines among UK butterfly habitat specialists	distribution	number of changing species	species	combination of different sampling methods	continuous	1976	2014	Fox et al(2015)	Throughout UK	national	United Kingdom	multiple habitats (differentiation impossible)	multiple habitats in general	various habitats	227	720
Lepidoptera	decrease	important	pressure presumed	loss of natural/semi-natural habitats	land use	anthropogenic activities in general	habitat availability	The authors explain that especially for moth in the agricultural landscape, the loss of natural and semi-natural habitats lead to a decrease of formerly abundant species	abundance (only with index, e.g. TRIM, RRR (relative reporting rate))	index of abundance	species	combination of different sampling methods	continuous	1975	2017	Paehler et al(2019)	North Rhine-Westphalia and Rhineland	regional	Germany	multiple habitats (differentiation impossible)	multiple habitats in general	various habitats	175	417
Lepidoptera	decrease	important	pressure presumed	climate warming	climate	climate change	habitat condition	The underlying factors were derived by evaluating ecological groups within the data._x000D_ The factors were discussed for the entire UK not for specific regions (N, SE, SW).	abundance (only with index, e.g. TRIM, RRR (relative reporting rate))	number of changing species	order	light traps	continuous	1968	2002	Conrad et al(2004)	South-western UK, Rothamsted Light Trap Network	regional	United Kingdom	multiple forms of land use in open, agricultural landscapes	multiple agricultural habitats	agriculture	13	51
Carabidae	decrease	not specified	no pressure discussed	no factors discussed	none	none	none		species richness (Artenanzahl hat um x% abgenommen)	number of changing sites	species	pitfall traps	continuous	1994	2011	Pozsgai et al(2016)	Scotland, ECN Network, Terrestrial Sites	regional	United Kingdom	multiple forms of land use in open, agricultural landscapes	multiple agricultural habitats	agriculture	137	345
Carabidae	decrease	important	pressure presumed	habitat degradation in general	various pressures	anthropogenic activities in general	habitat condition	Before the background of his knowledge about agricultural ecosystems, the author discusses different factors and their impact on these ecosystems. Furthermore, he lists different recommendations to improve the agricultural landscape and its ability for self-regulation	species richness (Artenanzahl hat um x% abgenommen)	counts	species	pitfall traps	interval	1951	1982	Heydemann(1983)	Rendsburg-Eckernförde, Schleswig-Holstein, Germany	local	Germany	multiple crops	arable land	agriculture	95	189
Lepidoptera	decrease	important	pressure correlated	loss of biodiverse gardens	management practices	anthropogenic activities in general	habitat condition	The authors discuss the changes of the landscape in the study area during the 19th and 20th century; for the description of the relevant factors, they take into account the species traits of the decreasing species (see Hock et al. 1997)	species richness (Artenanzahl hat um x% abgenommen)	counts	species	occurrences (through observations, in literature, historic data, collections)	interval	1860	2008	Laussmann et al(2010)	Wuppertal, Remscheid, Solingen, North Rhine-Westphalia	regional	Germany	multiple habitats (differentiation impossible)	multiple habitats in general	various habitats	196	531
Carabidae	decrease	not specified	no pressure discussed	no factors discussed	none	none	none		abundance (only with index, e.g. TRIM, RRR (relative reporting rate))	index of abundance	species	light traps	continuous	1997	2017	Hallmann et al(2019)	de Kaaistoep, Tilburg, NL	local	Netherlands	multiple forms of land use in open, agricultural landscapes	multiple agricultural habitats	agriculture	84	206
Lepidoptera	decrease	important	pressure presumed	loss of natural/semi-natural habitats	land use	anthropogenic activities in general	habitat availability	The authors descibe a complex of different factors which led to the decrease of the butterfly and burnet species richness	species richness (Artenanzahl hat um x% abgenommen)	counts	species	occurrences (through observations, in literature, historic data, collections)	interval	1865	2011	Retzlaff & Robrecht(2011)	Lippe district, North Rhine-Westphalia	regional	Germany	multiple habitats (differentiation impossible)	multiple habitats in general	various habitats	215	592
Lepidoptera	decrease	important	pressure presumed	climate warming	climate	climate change	habitat condition	The authors cite other papers which describe negative changes of the Scottish environment; these changes may have affected moths; although the climate warming positively effects the distribution of some species, other species are negatively affected by warmer and wetter winters	distribution	number of changing species	species	combination of different sampling methods	continuous	1990	2014	Dennis et al(2019)	Throughout Scotland	regional	United Kingdom	multiple habitats (differentiation impossible)	multiple habitats in general	various habitats	280	826
Lepidoptera	increase	not specified	no pressure discussed	no factors discussed	none	none	none	no other factors than the trapping method was discused	distribution	number of changing species	species	occurrences (through observations, in literature, historic data, collections)	interval	1901	1985	Van Swaay(1990)	Throughout The Netherlands	national	Netherlands	multiple habitats (differentiation impossible)	multiple habitats in general	various habitats	171	894
Lepidoptera	increase	important	pressure presumed	climate warming	climate	climate change	habitat condition	The underlying factors were derived by evaluating ecological groups within the data._x000D_ The factors were discussed for the entire UK not for specific regions (N, SE, SW).	abundance (only with index, e.g. TRIM, RRR (relative reporting rate))	number of changing species	order	light traps	continuous	1968	2002	Conrad et al(2004)	South-western UK, Rothamsted Light Trap Network	regional	United Kingdom	multiple forms of land use in open, agricultural landscapes	multiple agricultural habitats	agriculture	12	21
Carabidae	decrease	important	pressure presumed	isolation/fragmentation of habitats	land use	anthropogenic activities in general	habitat availability	The authors assume that specialist species were not able to reach the calcareous grassland sites because of the isolation of the habitats	diversity indices	gamma diversity	species	pitfall traps	interval	1988	2005	Van Noordwijk et al(2017)	South-Limburg (8 sites)	regional	Netherlands	calcareous grassland	grassland	agriculture	98	216
Carabidae	increase	less important	pressure examined, statistically evaluated	extensification through organic agriculture	management practices	agricultural extensification	habitat condition	The author surveys the populations of Carabid beetles after the conversion from conventional to organic farming; the correlation of time after conversion and species richness showed a positive correlation, but it was not statistically significant	species richness (Artenanzahl hat um x% abgenommen)	counts	species	pitfall traps	continuous	2001	2016	Irmler(2019)	Hof Ritzerau (arable land), Ritzerau, Schleswig-Holstein, Germany	local	Germany	multiple crops	arable land	agriculture	184	473
Lepidoptera	stable	less important	pressure presumed	agricultural intensification in general	land use	agricultural intensification	habitat & organisms	The authors suspect that the major insect decline due to agricultural intensification took place before the recording started.	number of individuals	counts	order	suction sampling	continuous	1973	2002	Shortall et al(2009)	Barnfield, Rothamsted estate, Rothamsted Insect Survey (incl. Suction and light trap); Southeast UK	local	United Kingdom	multiple forms of land use in open, agricultural landscapes	multiple agricultural habitats	agriculture	127	321
Lepidoptera	decrease	important	pressure presumed	drainage	management practices	agricultural intensification	habitat condition	The authors cite other papers which describe negative changes of the Scottish environment; these changes may have affected moths	distribution	number of changing species	species	combination of different sampling methods	continuous	1990	2014	Dennis et al(2019)	Throughout Scotland	regional	United Kingdom	multiple habitats (differentiation impossible)	multiple habitats in general	various habitats	280	815
Lepidoptera	shift	important	pressure presumed	grazing by deer	management practices	multiple drivers	habitat & organisms	The authors cite a study in which the changes of the vegetation in the Monks Wood Nature Reserve are presented (Wells 1994): Decrease of flowers, increase of coarse grasses; Pollard et al. conclude that this change of vegetation supports Lepidoptera species feeding on grasses; Wells (1994) suggests three possible causes for the change of vegetation: Atmospheric nitrogen deposition, heavy grazing …	species composition	NULL	species	light traps	continuous	1974	1996	Pollard et al(1998)	Monks Wood, Cambridgeshire, UK	local	United Kingdom	deciduous wood, managed as coppice with standards	deciduous forest	forest	249	742
Lepidoptera	decrease	important	pressure correlated	agricultural landscape homogenisation	land use	agricultural intensification	habitat availability	The authors discuss the changes of the landscape in the study area during the 19th and 20th century; for the description of the relevant factors, they take into account the species traits of the decreasing species (see Hock et al. 1997)	species richness (Artenanzahl hat um x% abgenommen)	counts	species	occurrences (through observations, in literature, historic data, collections)	interval	1860	2008	Laussmann et al(2010)	Wuppertal, Remscheid, Solingen, North Rhine-Westphalia	regional	Germany	multiple habitats (differentiation impossible)	multiple habitats in general	various habitats	195	517
Lepidoptera	stable	not specified	no pressure discussed	no factors discussed	none	none	none	Reasons for stable trends were not discussed.	abundance (only with index, e.g. TRIM, RRR (relative reporting rate))	number of changing species	order	light traps	continuous	1968	2002	Conrad et al(2004)	South-western UK, Rothamsted Light Trap Network	regional	United Kingdom	multiple forms of land use in open, agricultural landscapes	multiple agricultural habitats	agriculture	14	52
Lepidoptera	decrease	important	pressure correlated	loss of natural/semi-natural habitats	land use	anthropogenic activities in general	habitat availability	The authors discuss the changes of the landscape in the study area during the 19th and 20th century; for the description of the relevant factors, they take into account the species traits of the decreasing species (see Hock et al. 1997)	species richness (Artenanzahl hat um x% abgenommen)	counts	species	occurrences (through observations, in literature, historic data, collections)	interval	1860	2008	Laussmann et al(2010)	Wuppertal, Remscheid, Solingen, North Rhine-Westphalia	regional	Germany	multiple habitats (differentiation impossible)	multiple habitats in general	various habitats	195	516
Lepidoptera	decrease	important	pressure presumed	climate change in general	climate	climate change	habitat condition	The authors state that some butterfly species are negatively affected by climate change	distribution	number of changing species	species	combination of different sampling methods	continuous	1976	2014	Fox et al(2015)	Throughout UK	national	United Kingdom	multiple habitats (differentiation impossible)	multiple habitats in general	various habitats	227	722
Carabidae	inconsistent	not specified	no pressure discussed	no factors discussed	none	none	none		species richness (Artenanzahl hat um x% abgenommen)	counts	species	pitfall traps	continuous	1993	2009	Eyre et al(2016)	Drayton Farm, ECN terrestrial network, Warwickshire, UK	local	United Kingdom	multiple forms of land use in open, agricultural landscapes	multiple agricultural habitats	agriculture	68	161
Lepidoptera	increase	important	pressure presumed	afforestation (nature conservation)	forestation	nature conservation	habitat availability	The underlying factors were derived by evaluating ecological groups within the data._x000D_ The factors were discussed for the entire UK not for specific regions (N, SE, SW).	abundance (only with index, e.g. TRIM, RRR (relative reporting rate))	number of changing species	order	light traps	continuous	1968	2002	Conrad et al(2004)	Northern UK, Rothamsted Light Trap Network	regional	United Kingdom	multiple habitats (differentiation impossible)	multiple habitats in general	various habitats	9	14
Carabidae	stable	not specified	no pressure discussed	no factors discussed	none	none	none		number of individuals	counts	family	suction sampling	continuous	1970	1989	Aebischer & Potts(1990)	The Sussex Study area, the South Downs, South England	regional	United Kingdom	wheat as main crop	arable land	agriculture	168	405
Lepidoptera	stable	important	pressure presumed	landscape-scale conservation projects	land use	nature conservation	habitat availability	The authors state that the improvement of the status of some butterfly species in the last decade is due to the nature conservation management (e. g. agri-environmental schemes, landscape-scale conservation management)	distribution	number of changing species	species	combination of different sampling methods	continuous	2005	2014	Fox et al(2015)	Throughout UK	national	United Kingdom	multiple habitats (differentiation impossible)	multiple habitats in general	various habitats	231	732
Lepidoptera	decrease	important	pressure correlated	loss of natural/semi-natural habitats	land use	anthropogenic activities in general	habitat availability	The authors discuss the changes of the landscape in the study area during the 19th and 20th century; for the description of the relevant factors, they take into account the species traits of the decreasing species (see Hock et al. 1997)	number of individuals	number of changing species	species	occurrences (through observations, in literature, historic data, collections)	interval	1860	2008	Laussmann et al(2010)	Wuppertal, Remscheid, Solingen, North Rhine-Westphalia	regional	Germany	multiple habitats (differentiation impossible)	multiple habitats in general	various habitats	197	538
Lepidoptera	decrease	less important	pressure presumed	climate change in general	climate	climate change	habitat condition	The authors mention that specialists may respond negatively to further climate change.	species richness (Artenanzahl hat um x% abgenommen)	occupied grid cells	species	transect counts	continuous	1995	2009	Asher et al(2011)	Southern UK, Butterfly Monitoring Scheme, 10x10km grid	regional	United Kingdom	multiple habitats (differentiation impossible)	multiple habitats in general	various habitats	33	100
Carabidae	decrease	less important	pressure presumed	inappropriate conservation management	management practices	nature conservation	habitat & organisms	The authors assume that the management practices might be insufficient to create suitable habitat conditions for some specialist species (the intensive autumn management, e. g. grazing and/or mowing, might have a negative impact on larval stages)	diversity indices	gamma diversity	species	pitfall traps	interval	1988	2005	Van Noordwijk et al(2017)	South-Limburg (8 sites)	regional	Netherlands	calcareous grassland	grassland	agriculture	98	217
Carabidae	increase	important	pressure examined, statistically evaluated	change of cultivated plant	management practices	agriculture in general	habitat condition	A statistical analyse (fuzzy set clustering) showed that large species were caught more often later during the study as well as adjacent to the newly planted willow coppices	number of individuals	counts	species	pitfall traps	continuous	1993	2009	Eyre et al(2016)	Drayton Farm, ECN terrestrial network, Warwickshire, UK	local	United Kingdom	multiple forms of land use in open, agricultural landscapes	multiple agricultural habitats	agriculture	69	162
Lepidoptera	increase	less important	pressure presumed	improved air quality	pollution	nature conservation	habitat condition	The underlying factors were derived by evaluating ecological groups within the data._x000D_ The factors were discussed for the entire UK not for specific regions (N, SE, SW).	abundance (only with index, e.g. TRIM, RRR (relative reporting rate))	number of changing species	order	light traps	continuous	1968	2002	Conrad et al(2004)	Northern UK, Rothamsted Light Trap Network	regional	United Kingdom	multiple habitats (differentiation impossible)	multiple habitats in general	various habitats	9	16
Lepidoptera	increase	important	pressure presumed	climate warming	climate	climate change	habitat condition	The underlying factors were derived by evaluating ecological groups within the data._x000D_ The factors were discussed for the entire UK not for specific regions (N, SE, SW).	abundance (only with index, e.g. TRIM, RRR (relative reporting rate))	number of changing species	order	light traps	continuous	1968	2002	Conrad et al(2004)	Northern UK, Rothamsted Light Trap Network	regional	United Kingdom	multiple habitats (differentiation impossible)	multiple habitats in general	various habitats	9	15
Lepidoptera	increase	important	pressure correlated	climate warming	climate	climate change	habitat condition	The authors correlate the increasing annual mean temperatures with the species traits of the newly found species	species richness (Artenanzahl hat um x% abgenommen)	counts	species	transect counts	interval	1973	2012	Herrig et al(2014)	Trier (Petrisberg), Rhineland-Palatinate	local	Germany	fallow land	multiple agricultural habitats	agriculture	214	564
Carabidae	increase	important	pressure examined	use of insecticides	pesticides	agricultural intensification	habitat & organisms	Correlation of pesticide use in the study area with carabid individual counts	evenness	NULL	species	pitfall traps	interval	1971	1983	Basedow(1987)	Brodersdorf, Schleswig-Holstein, Germany	local	Germany	cereals as main crop	arable land	agriculture	52	129
Lepidoptera	decrease	important	pressure presumed	climate warming	climate	climate change	habitat condition	The authors cite other papers which describe negative changes of the Scottish environment; these changes may have affected moths; although the climate warming positively effects the distribution of some species, other species are negatively affected by warmer and wetter winters	abundance (only with index, e.g. TRIM, RRR (relative reporting rate))	number of changing species	species	light traps	continuous	1975	2014	Dennis et al(2019)	Throughout Scotland	regional	United Kingdom	multiple habitats (differentiation impossible)	multiple habitats in general	various habitats	274	812
Lepidoptera	stable	important	pressure presumed	long-term availability of nature reserves	land use	nature conservation	habitat availability	The authors state that the stable trend of speices richness throughout Baden-Wuerttemberg refelcts the large scale study region with ist large geographic area/diversity, including high quality nature reserves that are partly on explicit butterfly conservation managment.	species richness (Artenanzahl hat um x% abgenommen)	counts	species	occurrences (through observations, in literature, historic data, collections)	continuous	1750	2017	Habel et al(2019b)	Throughout Baden-Wuerttemberg, SW Germany	regional	Germany	multiple habitats (differentiation impossible)	multiple habitats in general	various habitats	235	634
Lepidoptera	decrease	less important	pressure correlated	eutrophication in general	eutrophication	anthropogenic activities in general	habitat condition	Correlations of ecological traits of moth species related to light and decreasing population trends showed the highest explanatory value in multivariate statistics, however the authors concede that other pressures such eutrophication may as well play a role in the observed macro-moth decline. _x000D_ One of the examined traits related to nitrogen (Ellenberg value of host plants) was proven of les…	number of individuals	number of changing species	species	occurrences (through observations, in literature, historic data, collections)	continuous	1985	2015	Van Langeveld et al(2018)	Throughout The Netherlands	national	Netherlands	multiple habitats (differentiation impossible)	multiple habitats in general	various habitats	162	390
Carabidae	increase	important	pressure correlated	management practices in general (nature conservation)	management practices	nature conservation	habitat & organisms	The authors discuss the effects which led to the decreasing similarity of the communities on the different sampling sites: On the one hand, the diverging conservation measures on the different sites resulted in different habitat structures which were inhabited by less similar species assemblages; on the other hand, the agricultural intensification led to an isolation of the habitats and a reducti…	diversity indices	beta diversity	species	pitfall traps	interval	1987	2011	Augenstein et al(2012)	East Luxembourg (Luxembourg Gutland), western Germany (Eifel)	regional	multi-national studies	calcareous grassland	grassland	agriculture	218	611
Carabidae	decrease	important	pressure presumed	eutrophication in general	eutrophication	anthropogenic activities in general	habitat condition	The author lists different possible reasons for the decline of carabid individuals and species. He assumes that these reasons are complex and multicausal.	species richness (Artenanzahl hat um x% abgenommen)	counts	species	occurrences (through observations, in literature, historic data, collections)	interval	1890	2017	Scheffler(2017)	Potsdam, Brandenburg, Germany	regional	Germany	multiple habitats (differentiation impossible)	multiple habitats in general	various habitats	143	353
Lepidoptera	decrease	important	pressure examined	succession in general	succession	multiple drivers	habitat condition	The authors compare aerial and other photographs of the Spitzberg in the past and today to derive informations about land use and habitat changes; additionally, they take the species traits of the declining taxa into account	species richness (Artenanzahl hat um x% abgenommen)	counts	species	occurrences (through observations, in literature, historic data, collections)	interval	1875	2017	Gottschalk & Komrowski(2017)	Spitzberg near Tübingen, Baden-Wuerttemberg	local	Germany	multiple habitats (differentiation impossible)	multiple habitats in general	various habitats	189	498
Lepidoptera	decrease	less important	pressure presumed	habitat restoration	management practices	nature conservation	habitat condition	Generally, the author states that identifying the causes was beyond the scope of the study; similar to the Wijster region, since 1994, the study area was transformed in a more natural landscape which might have affected the Lepidoptera populations	biomass	calculated	species	light traps	continuous	1997	2017	Hallmann et al(2019)	de Kaaistoep, Tilburg, NL	local	Netherlands	multiple forms of land use in open, agricultural landscapes	multiple agricultural habitats	agriculture	83	203
Lepidoptera	decrease	important	pressure presumed	insufficient availability of habitats in urban areas	land consumption	urbanisation	habitat availability	The authors discuss how abundance is lower for urban areas than natural habitats and butterflies are limited in urban areas by habitat availability in general and not their ability to reach those (fragmentation) citing other authors.	distribution	number of changing species	species	transect counts	continuous	1992	2007	Van Dyck et al(2009)	Throughout NL, Dutch Butterfly Monitoring Scheme	national	Netherlands	multiple habitats (differentiation impossible)	multiple habitats in general	various habitats	110	294
Lepidoptera	decrease	less important	pressure presumed	inappropriate conservation management	management practices	nature conservation	habitat & organisms	The authors mention how conservation focuses on rare habitats and specialists, while common widespread species depend on overlapping continuing resources/habitats. Hence, the authors argue that this one-sided focus of conservation has a severe impact on t	distribution	number of changing species	species	transect counts	continuous	1992	2007	Van Dyck et al(2009)	Throughout NL, Dutch Butterfly Monitoring Scheme	national	Netherlands	multiple habitats (differentiation impossible)	multiple habitats in general	various habitats	110	293
Carabidae	decrease	less important	pressure presumed	habitat degradation in general	various pressures	anthropogenic activities in general	habitat condition	Most of the declining species (except Calathus fuscipes) were mainly found in the heathland habitats which emphasise the vulnearbility of theses habitats together with their species assemblages	number of individuals	number of changing species	species	pitfall traps	continuous	1994	2011	Pozsgai & Littlewood(2014)	Scotland, ECN Network, Terrestrial Sites	regional	United Kingdom	multiple forms of land use in open, agricultural landscapes	multiple agricultural habitats	agriculture	117	341
Lepidoptera	increase	important	pressure examined	climate change in general	climate	climate change	habitat condition	The authors discuss how 11/20 mobile and 9/18 generalist species increase in distribution as more habitats become available due to climate change.	distribution	number of changing species	species	transect counts	interval	1970	1995	Warren et al(2001)	Throughout UK, sites of the Butterfly Monitoring Scheme	national	United Kingdom	multiple habitats (differentiation impossible)	multiple habitats in general	various habitats	289	848
Lepidoptera	decrease	less important	pressure presumed	use of pesticides in general	pesticides	agricultural intensification	habitat & organisms	The authors mention loss of habitat quality and connectivity (=fragmentation), loss of biodiversity in the lower trophic level, lowering of water tables, use of pesticides, light pollution and other factors as interacting factors for the long-term decline. Neither of these pressures was analysed in this study. As the authors discuss weather to have the strongest impact these pressures were rated …	distribution	number of changing species	species	occurrences (through observations, in literature, historic data, collections)	continuous	1980	2009	Groenendijk & Ellis(2010)	Throughout The Netherlands	national	Netherlands	multiple habitats (differentiation impossible)	multiple habitats in general	various habitats	232	629
Lepidoptera	shift	important	pressure presumed	deposition of atmospheric nitrogen	eutrophication	anthropogenic activities in general	habitat condition	The authors cite a study in which the changes of the vegetation in the Monks Wood Nature Reserve are presented (Wells 1994): Decrease of flowers, increase of coarse grasses; Pollard et al. conclude that this change of vegetation supports Lepidoptera species feeding on grasses; Wells (1994) suggests three possible causes for the change of vegetation: Atmospheric nitrogen deposition, heavy grazing …	dominance	NULL	species	transect counts	continuous	1973	1996	Pollard et al(1998)	Monks Wood, Cambridgeshire, UK	local	United Kingdom	deciduous wood, managed as coppice with standards	deciduous forest	forest	248	737
Lepidoptera	decrease	less important	pressure presumed	microclimate cooling	climate	multiple drivers	habitat condition	The authors mention mirco climate cooling as one consequence of eutropication of habitats affecting thermophilic species.	species richness (Artenanzahl hat um x% abgenommen)	counts	species	occurrences (through observations, in literature, historic data, collections)	continuous	1901	2000	Maes & Van Dyck(2001)	Throughout Flanders (northern Belgium) grid cells 5 x 5 km (Universal Transverse Mercator)	regional	Belgium	multiple habitats (differentiation impossible)	multiple habitats in general	various habitats	88	244
Lepidoptera	decrease	important	pressure examined	succession in general	succession	multiple drivers	habitat condition	The authors compare aerial and other photographs of the Spitzberg in the past and today to derive informations about land use and habitat changes; additionally, they take the species traits of the declining taxa into account	species richness (Artenanzahl hat um x% abgenommen)	counts	species	occurrences (through observations, in literature, historic data, collections)	interval	1875	2017	Gottschalk & Komrowski(2017)	Spitzberg near Tübingen, Baden-Wuerttemberg	local	Germany	multiple habitats (differentiation impossible)	multiple habitats in general	various habitats	186	478
Lepidoptera	decrease	important	pressure correlated	reduction of grazing (nature conservation)	management practices	nature conservation	habitat & organisms	The authors compare aerial and other photographs of the Spitzberg in the past and today to derive informations about land use and habitat changes; additionally, they take the species traits of the declining taxa into account; from the land use and habitat changes which can be tracked by the comparison of the different photographs, the authors derive further factors which affect butterfly and burn…	species richness (Artenanzahl hat um x% abgenommen)	counts	species	occurrences (through observations, in literature, historic data, collections)	interval	1875	2017	Gottschalk & Komrowski(2017)	Spitzberg near Tübingen, Baden-Wuerttemberg	local	Germany	multiple habitats (differentiation impossible)	multiple habitats in general	various habitats	186	482
Carabidae	decrease	important	pressure examined, statistically evaluated	loss of natural/semi-natural habitats	land use	anthropogenic activities in general	habitat availability	The land use change (loss of natural and semi-natural habitats) was correlated with the time trends of the evaluated carabid taxa.	distribution	number of changing species	species	occurrences (through observations, in literature, historic data, collections)	continuous	1880	1990	Desender et al(1994)	Throughout Belgium; grid cells 5 x 5 km (Universal Transverse Mercator)	national	Belgium	multiple habitats (differentiation impossible)	multiple habitats in general	various habitats	60	145
Carabidae	decrease	important	pressure examined	shift from arable land to more extensively managed grassland	land use	agricultural extensification	habitat availability	The author investigated the carabid fauna since the cessation of arable farming on the field; he correlates the decreasing species richness of taxa favouring agricultural landscapes with the new habitat conditions	species richness (Artenanzahl hat um x% abgenommen)	counts	species	pitfall traps	continuous	1973	1984	Van Dijk(1987)	Nuil, Drenthe, the Netherlands	local	Netherlands	multiple habitats (differentiation impossible)	multiple habitats in general	various habitats	146	373
Carabidae	decrease	important	pressure presumed	agricultural intensification in general	land use	agricultural intensification	habitat & organisms	The authors assume that because of the wrong or lacking management of the calcareous grasslands during many decades before the begin of the study, habitat specialists became extinct throughout the whole region, so that there were no specialist populations to recolonise the restored locations; furthermore, the ongoing agricultural intensification of the wider landscape may have negatively affected…	diversity indices	gamma diversity	species	pitfall traps	interval	1988	2005	Van Noordwijk et al(2017)	South-Limburg (8 sites)	regional	Netherlands	calcareous grassland	grassland	agriculture	98	215
Lepidoptera	decrease	important	pressure presumed	increased management of grasslands (in general)	management practices	agricultural intensification	habitat & organisms	The authors discuss factors and reasons for insect declines in general and not specifically for moths (mostly citing other authors): _x000D_ - increase management of grasslands, incl. a reduction of rough grassland	number of individuals	counts	order	suction sampling	continuous	1973	2002	Shortall et al(2009)	Starcross, Rothamsted Insect Survey, Southwest UK	local	United Kingdom	multiple forms of land use in open, agricultural landscapes	multiple agricultural habitats	agriculture	125	313
Lepidoptera	decrease	important	pressure correlated	light pollution	pollution	urbanisation	organisms	The authors correlate ecological traits of moth species related to light with population trends of 481 moths species. Further the authors cite different sources sugessting an increase of artificial lighting throughout the Netherlands during the covered periode._x000D_ Among other reasons the authors claim artificial light at night to be an important pressure for norcturnal (moth-)species.	number of individuals	number of changing species	species	occurrences (through observations, in literature, historic data, collections)	continuous	1985	2015	Van Langeveld et al(2018)	Throughout The Netherlands	national	Netherlands	multiple habitats (differentiation impossible)	multiple habitats in general	various habitats	162	386
Carabidae	decrease	important	pressure presumed	fertilisers in general	fertiliser	agricultural intensification	habitat condition	Before the background of his knowledge about agricultural ecosystems, the author discusses different factors and their impact on these ecosystems. Furthermore, he lists different recommendations to improve the agricultural landscape and its ability for self-regulation	species richness (Artenanzahl hat um x% abgenommen)	counts	species	pitfall traps	interval	1951	1982	Heydemann(1983)	Rendsburg-Eckernförde, Schleswig-Holstein, Germany	local	Germany	multiple crops	arable land	agriculture	95	183
Lepidoptera	decrease	not specified	no pressure discussed	no factors discussed	none	none	none		abundance (only with index, e.g. TRIM, RRR (relative reporting rate))	index	species	transect counts	continuous	1992	2007	Brereton et al(2009)	Grassland throughout the Netherlands	national	Netherlands	grassland in general	grassland	agriculture	290	850
Lepidoptera	increase	important	pressure presumed	afforestation (forestation)	forestation	silvicultural intensification	habitat availability	The underlying factors were derived by evaluating ecological groups within the data._x000D_ The factors were discussed for the entire UK not for specific regions (N, SE, SW).	abundance (only with index, e.g. TRIM, RRR (relative reporting rate))	number of changing species	order	light traps	continuous	1968	2002	Conrad et al(2004)	South-eastern UK, Rothamsted Light Trap Network	regional	United Kingdom	multiple forms of land use in open, agricultural landscapes	multiple agricultural habitats	agriculture	15	53
Lepidoptera	decrease	important	pressure presumed	habitat degradation in general	various pressures	anthropogenic activities in general	habitat condition	The authors mention the early historic clearance of primary vegetation in the UK as general factor that left behind habitat degradation and fragmentation of the whole landscape.	distribution	number of changing species	species	observations	interval	1970	1999	Thomas et al(2004)	Throughout UK	national	United Kingdom	multiple habitats (differentiation impossible)	multiple habitats in general	various habitats	180	426
Lepidoptera	decrease	less important	pressure presumed	industrial pollution	pollution	anthropogenic activities in general	habitat & organisms	Correlations of ecological traits of moth species related to light and decreasing population trends showed the highest explanatory value in multivariat statistics, however the authors concede that other pressures such as industrial pollution (which was not analysed) may as well play a role in the observed macro-moth decline.	number of individuals	number of changing species	species	occurrences (through observations, in literature, historic data, collections)	continuous	1985	2015	Van Langeveld et al(2018)	Throughout The Netherlands	national	Netherlands	multiple habitats (differentiation impossible)	multiple habitats in general	various habitats	162	389
Lepidoptera	stable	important	pressure presumed	management practices in general (nature conservation)	management practices	nature conservation	habitat & organisms	The authors discuss that the decline was haltered for some specialists on the few remaining sides through intensive conservation efforts for the specific species (Brook et al. 2007, Hodgson et al. 2009).	distribution	occupied grid cells	species	transect counts	continuous	1995	2009	Asher et al(2011)	Throughout UK and Ireland, Butterfly Monitoring Scheme, 10x10km grid	multi-national	multi-national studies	multiple habitats (differentiation impossible)	multiple habitats in general	various habitats	32	97
Lepidoptera	decrease	not important	pressure presumed	forestation in general	forestation	anthropogenic activities in general	habitat condition	The authors discuss the results in the light of other publications	number of individuals	counts	species	transect counts	interval	1973	2012	Herrig et al(2014)	Trier (Petrisberg), Rhineland-Palatinate	local	Germany	fallow land	multiple agricultural habitats	agriculture	208	559
Lepidoptera	increase	important	pressure examined	weather/climate in general	climate	natural drivers	habitat condition	The authors discuss that the biomass trends were not correlated with percipitation, temperature or primary production, however they mention climate in general being a reasonable cause for the sycronised trends throughout different land-use and there by ecosystem types.	biomass	annual biomass in mg per trap	species	light traps	continuous	1967	1982	Macgregor et al(2019)	Throughout UK, arable land, Rothamsted Light Trap Network	national	United Kingdom	arable land in general	arable land	agriculture	242	687
Lepidoptera	increase	less important	pressure examined	availability of food plant resources	resource availability	multiple drivers	habitat condition	The authors mention that in particular species of the family Footman moths profit of the increasing avaibaility of lichens as food source for their larvae. (As this only affects certain species the factor was rate less important).	distribution	number of changing species	species	occurrences (through observations, in literature, historic data, collections)	continuous	1980	2009	Groenendijk & Ellis(2010)	Throughout The Netherlands	national	Netherlands	multiple habitats (differentiation impossible)	multiple habitats in general	various habitats	233	619
Lepidoptera	stable	less important	pressure presumed	agricultural intensification in general	land use	agricultural intensification	habitat & organisms	The authors discuss that neither light pollution nor agricultural intensification are main pressures for moths changes on the local (site) level as urban areas with the highest light pollution remained stable in the later periode as well as arable land with the highest intensification rates.	biomass	annual biomass in mg per trap	species	light traps	continuous	1983	2017	Macgregor et al(2019)	Throughout UK, arable land, Rothamsted Light Trap Network	national	United Kingdom	arable land in general	arable land	agriculture	243	664
Lepidoptera	decrease	less important	pressure presumed	afforestation (forestation)	forestation	silvicultural intensification	habitat availability	The authors discuss that despite the decrease of biomass in woodlands the increase in woodland cover in Britian from 2006-2015 might have led to an over all increase in biomass on the national scale as woodland is the land-use type with the highest biomass in general.	biomass	annual biomass in mg per trap	species	light traps	continuous	1983	2017	Macgregor et al(2019)	Throughout UK, woodland, Rothamsted Light Trap Network	national	United Kingdom	forest in general	forest in general	forest	239	648
Lepidoptera	decrease	important	pressure presumed	habitat degradation in general	various pressures	anthropogenic activities in general	habitat condition	The authors mention how generalists are more flexible to respond to environmental changes e.g. through agricultural intensification and vanishing of high quality habitats than specialists.	abundance (only with index, e.g. TRIM, RRR (relative reporting rate))	number of changing species	species	occurrences (through observations, in literature, historic data, collections)	continuous	1750	2017	Habel et al(2019b)	Throughout Baden-Wuerttemberg, SW Germany	regional	Germany	multiple habitats (differentiation impossible)	multiple habitats in general	various habitats	236	638
Lepidoptera	decrease	important	pressure correlated	change in woodland management	forestation	silvicultural intensification	habitat condition	The authors correlate the habitat requirements of the declining species with the changes in woodland management during the last decades	species richness (Artenanzahl hat um x% abgenommen)	counts	species	combination of different sampling methods	interval	1918	1989	Schiess & Schiess-Bühler(1997)	Thurauen, Northern Kanton Zürich, Switzerland	local	Switzerland	alluvial forest	mixed forest	forest	281	832
Lepidoptera	decrease	important	pressure examined	weather/climate in general	climate	natural drivers	habitat condition	The authors discuss that the biomass trends were not correlated with percipitation, temperature or primary production, however they mention climate in general being a reasonable cause for the sycronised trends throughout different land-use and there by ecosystem types.	biomass	annual biomass in mg per trap	species	light traps	continuous	1983	2017	Macgregor et al(2019)	Throughout UK, woodland, Rothamsted Light Trap Network	national	United Kingdom	forest in general	forest in general	forest	239	684
Lepidoptera	decrease	important	pressure presumed	isolation/fragmentation of habitats	land use	anthropogenic activities in general	habitat availability	The authors discuss that nature reserves are the only left habitat for butterflies of nutrient poor grasslands and further that the isolation of those nature reserves and thereby habitats added to the pressure of habitat loss.	distribution	number of changing species	species	occurrences (through observations, in literature, historic data, collections)	interval	1901	1985	Van Swaay(1990)	Throughout The Netherlands	national	Netherlands	multiple habitats (differentiation impossible)	multiple habitats in general	various habitats	169	409
Lepidoptera	decrease	important	pressure correlated	reduction of grazing (nature conservation)	management practices	nature conservation	habitat & organisms	The authors compare aerial and other photographs of the Spitzberg in the past and today to derive informations about land use and habitat changes; additionally, they take the species traits of the declining taxa into account; from the land use and habitat changes which can be tracked by the comparison of the different photographs, the authors derive further factors which affect butterfly and burn…	number of individuals	counts	species	occurrences (through observations, in literature, historic data, collections)	interval	1875	2017	Gottschalk & Komrowski(2017)	Spitzberg near Tübingen, Baden-Wuerttemberg	local	Germany	multiple habitats (differentiation impossible)	multiple habitats in general	various habitats	187	493
Carabidae	decrease	not specified	no pressure discussed	no factors discussed	none	none	none		functional diversity	index	species	pitfall traps	continuous	1994	2017	Homburg et al(2019)	Hofgehölz Möhr, Lüneburger Heide, Northern Germany	local	Germany	forest and hedges	mixed forest	forest	79	165
Lepidoptera	decrease	important	pressure correlated	microclimate cooling	climate	multiple drivers	habitat condition	The authors compare aerial and other photographs of the Spitzberg in the past and today to derive informations about land use and habitat changes; additionally, they take the species traits of the declining taxa into account; from the land use and habitat changes which can be tracked by the comparison of the different photographs, the authors derive further factors which affect butterfly and burn…	species richness (Artenanzahl hat um x% abgenommen)	counts	species	occurrences (through observations, in literature, historic data, collections)	interval	1875	2017	Gottschalk & Komrowski(2017)	Spitzberg near Tübingen, Baden-Wuerttemberg	local	Germany	multiple habitats (differentiation impossible)	multiple habitats in general	various habitats	189	504
Lepidoptera	stable	not specified	no pressure discussed	no factors discussed	none	none	none		number of individuals	number of changing species	species	occurrences (through observations, in literature, historic data, collections)	interval	1875	2017	Gottschalk & Komrowski(2017)	Spitzberg near Tübingen, Baden-Wuerttemberg	local	Germany	multiple habitats (differentiation impossible)	multiple habitats in general	various habitats	191	477
Lepidoptera	decrease	important	pressure presumed	reseeding	management practices	agricultural intensification	habitat condition	The authors cite other papers which describe negative changes of the Scottish environment; these changes may have affected moths	distribution	number of changing species	species	combination of different sampling methods	continuous	1990	2014	Dennis et al(2019)	Throughout Scotland	regional	United Kingdom	multiple habitats (differentiation impossible)	multiple habitats in general	various habitats	280	820
Carabidae	decrease	important	pressure presumed	microclimate cooling	climate	multiple drivers	habitat condition	The authors conclude from the decrease of xerophilic and the increase of mesophilic and hygrophilic species that this factor must be important; the reasons for the changes of this factor (different human activities) can not be answered by this kind of analysis, but a paper is cited in which it is explained that the change of the vegetation of formerly nutrient poor habitats may lead to a cooler m…	distribution	number of changing species	species	literature or historical data; records (Museums Sammlungen, Meldungen aus Publikationen)	interval	1870	1988	Desender & Turin(1989)	Throughout the Netherlands, Denmark, Belgium and Luxembourg	multi-national	multi-national studies	multiple habitats (differentiation impossible)	multiple habitats in general	various habitats	63	148
Carabidae	decrease	important	pressure presumed	light pollution	pollution	urbanisation	organisms	The author lists different possible reasons for the decline of carabid individuals and species. He assumes that these reasons are complex and multicausal.	species richness (Artenanzahl hat um x% abgenommen)	counts	species	occurrences (through observations, in literature, historic data, collections)	interval	1890	2017	Scheffler(2017)	Potsdam, Brandenburg, Germany	regional	Germany	multiple habitats (differentiation impossible)	multiple habitats in general	various habitats	143	348
Lepidoptera	decrease	important	pressure presumed	grazing (agricultural)	management practices	agricultural intensification	habitat & organisms	The authors cite other papers which describe negative changes of the Scottish environment; these changes may have affected moths	distribution	number of changing species	species	combination of different sampling methods	continuous	1990	2014	Dennis et al(2019)	Throughout Scotland	regional	United Kingdom	multiple habitats (differentiation impossible)	multiple habitats in general	various habitats	280	821
Lepidoptera	decrease	less important	pressure presumed	loss of food resources/ host plants (loss of biodiversity of lower trophic levels)	resource availability	multiple drivers	habitat condition	The authors mention loss of habitat quality and connectivity (=fragmentation), loss of biodiversity in the lower trophic level, lowering of water tables, use of pesticides, light pollution and other factors as interacting factors for the long-term decline. Neither of these pressures was analysed in this study. As the authors discuss weather to have the strongest impact these pressures were rated …	distribution	number of changing species	species	occurrences (through observations, in literature, historic data, collections)	continuous	1980	2009	Groenendijk & Ellis(2010)	Throughout The Netherlands	national	Netherlands	multiple habitats (differentiation impossible)	multiple habitats in general	various habitats	232	627
Lepidoptera	decrease	important	pressure correlated	loss of biodiverse gardens	management practices	anthropogenic activities in general	habitat condition	The authors discuss the changes of the landscape in the study area during the 19th and 20th century; for the description of the relevant factors, they take into account the species traits of the decreasing species (see Hock et al. 1997)	species richness (Artenanzahl hat um x% abgenommen)	counts	species	occurrences (through observations, in literature, historic data, collections)	interval	1860	2008	Laussmann et al(2010)	Wuppertal, Remscheid, Solingen, North Rhine-Westphalia	regional	Germany	multiple habitats (differentiation impossible)	multiple habitats in general	various habitats	195	518
Lepidoptera	decrease	important	pressure presumed	use of pesticides in general	pesticides	agricultural intensification	habitat & organisms	The authors state that the relative importance of this pressure could not be quantified (due to inconsistend sampling at the time of changes and no replication on other sample sites) however it seems likely the pressure had a major effect.	diversity indices	alpha diversity	order	light traps	scattered	1933	1993	Woiwod & Harrington(1994)	Barnfield, Rothamsted estate, Rothamsted Insect Survey (incl. Suction and light trap); Southeast UK	local	United Kingdom	multiple forms of land use in open, agricultural landscapes	multiple agricultural habitats	agriculture	20	68
Carabidae	stable	not specified	no pressure discussed	no factors discussed	none	none	none	External factors were not explicitly discussed; but as the number of individuals across all species did not change significantly, more small species declined and the number of large species remained stable, it was obvious that there was no decline in carabid biomass	biomass	calculated	species	pitfall traps	continuous	1994	2017	Homburg et al(2019)	Hofgehölz Möhr, Lüneburger Heide, Northern Germany	local	Germany	forest and hedges	mixed forest	forest	72	172
Lepidoptera	shift	important	pressure correlated	agricultural intensification in general	land use	agricultural intensification	habitat & organisms	The authors discuss the effects which led to the decreasing similarity of the communities on the different sampling sites: On the one hand, the diverging conservation measures on the different sites resulted in different habitat structures which were inhabited by less similar species assemblages; on the other hand, the agricultural intensification led to an isolation of the habitats and a reducti…	species composition	NULL	species	transect counts	interval	1972	2001	Augenstein et al(2012)	Western Germany (Eifel), 7 calcareous grasslands, Rhineland-Palatinate, West Germany	regional	Germany	calcareous grassland	grassland	agriculture	220	615
Lepidoptera	decrease	important	pressure presumed	habitat degradation in general	various pressures	anthropogenic activities in general	habitat condition	The authors state that this factor is considered as prime cause of long-term declines among UK butterfly habitat specialists	abundance (only with index, e.g. TRIM, RRR (relative reporting rate))	number of changing species	species	transect counts	continuous	1976	2014	Fox et al(2015)	Throughout UK	national	United Kingdom	multiple habitats (differentiation impossible)	multiple habitats in general	various habitats	222	717
Lepidoptera	decrease	important	pressure presumed	management practices in general (agricultural)	management practices	agricultural intensification	habitat & organisms	The authors discuss factors and reasons for insect declines in general and not specifically for moths (mostly citing other authors): _x000D_ - regional changes in farmland practice	number of individuals	counts	order	suction sampling	continuous	1973	2002	Shortall et al(2009)	Wye, Rothamsted Insect Survey, Southeast UK	local	United Kingdom	multiple forms of land use in open, agricultural landscapes	multiple agricultural habitats	agriculture	126	316
Lepidoptera	decrease	not specified	no pressure discussed	no factors discussed	none	none	none		frequency	number of changing species	species	transect counts	interval	1973	2012	Herrig et al(2014)	Trier (Petrisberg), Rhineland-Palatinate	local	Germany	fallow land	multiple agricultural habitats	agriculture	209	563
Lepidoptera	decrease	less important	pressure presumed	land consumption in general	land consumption	urbanisation	habitat availability	The authors state that this factor only has a minor impact on Lepidopteran forest species	abundance (only with index, e.g. TRIM, RRR (relative reporting rate))	index of abundance	species	combination of different sampling methods	continuous	1975	2017	Paehler et al(2019)	North Rhine-Westphalia and Rhineland	regional	Germany	multiple habitats (differentiation impossible)	multiple habitats in general	various habitats	177	444
Lepidoptera	decrease	important	pressure correlated	eutrophication in general	eutrophication	anthropogenic activities in general	habitat condition	Correlation with ellenberg indicator values (productivity); sites with lower productivity had increased, sites with higher productivity decreased after 15 years. Escpecially sites with lower productivity are correlated with higher flower abundance._x000D_ Source of nitrogen deposition was not further discussed, except a change in management -> see seperate entry.	number of individuals	counts	order	transect counts	interval	1994	2008	WallisDeVries et al(2012)	Throughout NL, Dutch Butterfly Monitoring Scheme	national	Netherlands	multiple habitats (differentiation impossible)	multiple habitats in general	various habitats	23	75
Lepidoptera	increase	important	pressure correlated	afforestation (forestation)	forestation	silvicultural intensification	habitat availability	The authors assume that some factors that negatively affect many moth species might have a positive effect on other species; e. g. afforestation might have a positive effect on species that use coniferous trees as larval host plants	distribution	index	species	combination of different sampling methods	continuous	1990	2014	Dennis et al(2019)	Throughout Scotland	regional	United Kingdom	multiple habitats (differentiation impossible)	multiple habitats in general	various habitats	277	781
Lepidoptera	decrease	less important	pressure presumed	reduction/ceasing of grazing (agricultural intensification)	management practices	agricultural intensification	habitat & organisms	According to the authors citing other publications this is a typical prolem in the dune areas. The ceasing for grazing in remnants reduces the availability of early-successional habitats.	species richness (Artenanzahl hat um x% abgenommen)	counts	species	occurrences (through observations, in literature, historic data, collections)	continuous	1901	2000	Maes & Van Dyck(2001)	Throughout Flanders (northern Belgium) grid cells 5 x 5 km (Universal Transverse Mercator)	regional	Belgium	multiple habitats (differentiation impossible)	multiple habitats in general	various habitats	88	245
Lepidoptera	decrease	less important	pressure presumed	microclimate cooling	climate	multiple drivers	habitat condition	Habitat quality is declining due to eutropication, which leeds to a colder microclimate. The authors cite other sources for this.	distribution	occupied grid cells	species	occurrences (through observations, in literature, historic data, collections)	continuous	1991	2010	Maes et al(2012)	Throughout Flanders (northern Belgium) grid cells 5 x 5 km (Universal Transverse Mercator)	regional	Belgium	multiple habitats (differentiation impossible)	multiple habitats in general	various habitats	92	209
Carabidae	decrease	important	pressure correlated	climate change in general	climate	climate change	habitat condition	The time trends of the evaluated species were correlated with the changes of climatic conditions during the 20th century	distribution	occupied grid cells	species	literature or historical data; records (Museums Sammlungen, Meldungen aus Publikationen)	continuous	1870	1979	Turin & Den Boer(1988)	Throughout The Netherlands	national	Netherlands	multiple habitats (differentiation impossible)	multiple habitats in general	various habitats	65	153
Lepidoptera	decrease	important	pressure presumed	agricultural intensification in general	land use	agricultural intensification	habitat & organisms	The underlying factors were derived by evaluating ecological groups within the data._x000D_ The factors were discussed for the entire UK not for specific regions (N, SE, SW).	abundance (only with index, e.g. TRIM, RRR (relative reporting rate))	number of changing species	order	light traps	continuous	1968	2002	Conrad et al(2004)	South-western UK, Rothamsted Light Trap Network	regional	United Kingdom	multiple forms of land use in open, agricultural landscapes	multiple agricultural habitats	agriculture	13	50
Lepidoptera	decrease	important	pressure correlated	climate warming	climate	climate change	habitat condition	The authors state that climate warming and nitrogen deposition lead to an advanced and earlier growth of the herbaceous vegetation in spring. This in turn leads to a microclimate cooling in the herbaceous layer. The develompent of the larvae of "egg or larvae hibernating species" needs a warm microclimate in spring.	abundance (only with index, e.g. TRIM, RRR (relative reporting rate))	index of abundance	species	transect counts	continuous	1992	2004	WallisDeVries & Van Swaay(2006)	Throughout The Netherlands	national	Netherlands	multiple habitats (differentiation impossible)	multiple habitats in general	various habitats	286	841
Lepidoptera	decrease	important	pressure presumed	availability of food plant resources	resource availability	multiple drivers	habitat condition	The authors discuss 3 general factors that they consider significant contributors to the declines. nitrogen pollution; nectar supply decline; rapid landscape change. _x000D_ (2) The authors mention the general decline of wild flowers in the landscape and its imp	distribution	number of changing species	species	transect counts	continuous	1992	2007	Van Dyck et al(2009)	Throughout NL, Dutch Butterfly Monitoring Scheme	national	Netherlands	multiple habitats (differentiation impossible)	multiple habitats in general	various habitats	110	291
Lepidoptera	decrease	important	pressure presumed	liming	management practices	agricultural intensification	habitat condition	The authors cite other papers which describe negative changes of the Scottish environment; these changes may have affected moths	abundance (only with index, e.g. TRIM, RRR (relative reporting rate))	index of abundance	species	light traps	continuous	1975	2014	Dennis et al(2019)	Throughout Scotland	regional	United Kingdom	multiple habitats (differentiation impossible)	multiple habitats in general	various habitats	273	791
Carabidae	decrease	important	pressure presumed	land consumption in general	land consumption	urbanisation	habitat availability	The author lists different possible reasons for the decline of carabid individuals and species. He assumes that these reasons are complex and multicausal.	number of individuals	counts	species	combination of different sampling methods	interval	1994	2017	Scheffler(2017)	Potsdam, Brandenburg, Germany	regional	Germany	multiple habitats (differentiation impossible)	multiple habitats in general	various habitats	145	364
Carabidae	inconsistent	important	pressure examined, statistically evaluated	extensification through organic agriculture	management practices	agricultural extensification	habitat condition	The authors hypothesise that under conventional farming, arable fields are barriers for the dispersion of most of the carabid taxa; in the first years after the conversion to organic farming, the invasion of common species into the fields is supported by offering more food resources. This does not lead to a higher species richness for several years but to a higher eveness of species and in this w…	species richness (Artenanzahl hat um x% abgenommen)	counts	species	pitfall traps	continuous	2001	2008	Schröter & Irmler(2013)	Hof Ritzerau (arable land), Ritzerau, Schleswig-Holstein, Germany	local	Germany	multiple crops	arable land	agriculture	101	234
Lepidoptera	increase	important	pressure presumed	climate change in general	climate	climate change	habitat condition	The authors discuss the northward expansion of generalist species due to climate factors and therewith favourable conditions in previously not occupied grid cells.	distribution	occupied grid cells	species	transect counts	continuous	1995	2009	Asher et al(2011)	Northern UK, Butterfly Monitoring Scheme, 10x10km grid	regional	United Kingdom	multiple habitats (differentiation impossible)	multiple habitats in general	various habitats	34	101
Lepidoptera	stable	not specified	no pressure discussed	no factors discussed	none	none	none	The authors identify a few factors (including climate change, chemical and light pollution, land use change) that need to be analysed in detail in the future, but they don't discuss those factors in the lights of their results.	abundance (only with index, e.g. TRIM, RRR (relative reporting rate))	index of abundance	order	light traps	continuous	1968	2002	Conrad et al(2006)	Northern UK, Rothamsted Light Trap Network	regional	United Kingdom	multiple habitats (differentiation impossible)	multiple habitats in general	various habitats	36	103
Lepidoptera	decrease	important	pressure correlated	scrub encroachment	succession	multiple drivers	habitat condition	The authors discuss how the ceasing for grazing by sheep as led to an ongoing succession at the study site with fewer open grassland habitats and more patchy habitats of various succession stages. This led to a significant decrease of species associated with meadows and pastures (while other groups do not significant trends), and a loss of 122/1016 species (12%).	species composition	number of changing species	species	combination of different sampling methods	continuous	1987	2017	Habel et al(2019a)	Regensburg, Germany. 3 nature conversation sites on south-facing slopes of the Danube River with seminatural calcareous grassland: Am Keilstein, Schwabelweiser Hänge, Fellinger Berg	local	Germany	semi-natural calcareous grassland	grassland	agriculture	291	851
Lepidoptera	decrease	less important	pressure examined, statistically evaluated	climate change in general	climate	climate change	habitat condition	The authors correlate the mean annual temperatures and precipitation with the mean indices of the 11 species; climatic/weather variables were used in the trend models; changes in phenology of the species and other climate-related effects could be detected, but they did not explain the general trend	abundance (only with index, e.g. TRIM, RRR (relative reporting rate))	index of abundance	species	combination of different sampling methods	continuous	1975	2017	Paehler et al(2019)	North Rhine-Westphalia and Rhineland	regional	Germany	multiple habitats (differentiation impossible)	multiple habitats in general	various habitats	174	435
Lepidoptera	decrease	important	pressure presumed	forestation in general	forestation	anthropogenic activities in general	habitat condition	The authors discuss how decline after 1982 is mainly accounted to the climate in the 1990s. However, they mention that the continuing decline in woodlands and grasslands might hint towards other involved pressures like managments, air quality or plant quality changes associated with e.g. Nitrogen and CO2 inputs.)	biomass	annual biomass in mg per trap	species	light traps	continuous	1983	2017	Macgregor et al(2019)	Throughout UK, woodland, Rothamsted Light Trap Network	national	United Kingdom	forest in general	forest in general	forest	239	691
Lepidoptera	decrease	important	pressure correlated	microclimate cooling	climate	multiple drivers	habitat condition	The authors compare aerial and other photographs of the Spitzberg in the past and today to derive informations about land use and habitat changes; additionally, they take the species traits of the declining taxa into account; from the land use and habitat changes which can be tracked by the comparison of the different photographs, the authors derive further factors which affect butterfly and burn…	species richness (Artenanzahl hat um x% abgenommen)	counts	species	occurrences (through observations, in literature, historic data, collections)	interval	1875	2017	Gottschalk & Komrowski(2017)	Spitzberg near Tübingen, Baden-Wuerttemberg	local	Germany	multiple habitats (differentiation impossible)	multiple habitats in general	various habitats	186	484
Lepidoptera	decrease	important	pressure correlated	scrub encroachment	succession	multiple drivers	habitat condition	The authors discuss the results in the light of other publications; on one sampling site, natural succession takes place and in the same time, the species richness of this site decreases	species richness (Artenanzahl hat um x% abgenommen)	counts	species	transect counts	interval	1973	2012	Herrig et al(2014)	Trier (Petrisberg), Rhineland-Palatinate	local	Germany	fallow land	multiple agricultural habitats	agriculture	207	569
Lepidoptera	decrease	less important	pressure examined, statistically evaluated	climate warming	climate	climate change	habitat condition	The authors correlate the mean annual temperatures and precipitation with the mean indices of the 11 species; climatic/weather variables were used in the trend models; changes in phenology of the species and other climate-related effects could be detected, but they did not explain the general trend	abundance (only with index, e.g. TRIM, RRR (relative reporting rate))	index of abundance	species	combination of different sampling methods	continuous	1975	2017	Paehler et al(2019)	North Rhine-Westphalia and Rhineland	regional	Germany	multiple habitats (differentiation impossible)	multiple habitats in general	various habitats	174	436
Carabidae	decrease	important	pressure presumed	light pollution	pollution	urbanisation	organisms	The author lists different possible reasons for the decline of carabid individuals and species. He assumes that these reasons are complex and multicausal.	number of individuals	counts	species	combination of different sampling methods	interval	1994	2017	Scheffler(2017)	Potsdam, Brandenburg, Germany	regional	Germany	multiple habitats (differentiation impossible)	multiple habitats in general	various habitats	145	362
Lepidoptera	stable	not specified	no pressure discussed	no factors discussed	none	none	none		distribution	number of changing species	species	occurrences (through observations, in literature, historic data, collections)	interval	1901	1985	Van Swaay(1990)	Throughout The Netherlands	national	Netherlands	multiple habitats (differentiation impossible)	multiple habitats in general	various habitats	170	770
Lepidoptera	decrease	important	pressure examined, statistically evaluated	availability of food plant resources	resource availability	multiple drivers	habitat condition	Trends in butterfly abundance and species richness are highly correlated with decreasing flower abundance. Some flower families are higher correlated with butterfly richness some with butterfly abundance.	number of individuals	counts	order	transect counts	interval	1994	2008	WallisDeVries et al(2012)	Throughout NL, Dutch Butterfly Monitoring Scheme	national	Netherlands	multiple habitats (differentiation impossible)	multiple habitats in general	various habitats	23	73
Lepidoptera	decrease	important	pressure presumed	drainage	management practices	agricultural intensification	habitat condition	The author describes some factors, but they are not tested in the study design	species richness (Artenanzahl hat um x% abgenommen)	counts	species	occurrences (through observations, in literature, historic data, collections)	interval	1851	2009	Hanisch(2009)	Köln city area, Wahner Heide, Königsforst, North Rhine-Westphalia	regional	Germany	multiple habitats (differentiation impossible)	multiple habitats in general	various habitats	182	463
Carabidae	shift	important	pressure correlated	climate change in general	climate	climate change	habitat condition	During the study period, the summer mean precipitation at both sites increased. The authors hyphothesise that generalst species may easier adapt to changing environmental conditions	species composition	NULL	species	pitfall traps	continuous	1994	2011	Pozsgai et al(2016)	Scotland, ECN Network, Terrestrial Sites	regional	United Kingdom	multiple forms of land use in open, agricultural landscapes	multiple agricultural habitats	agriculture	142	347
Carabidae	decrease	important	pressure presumed	agricultural intensification in general	land use	agricultural intensification	habitat & organisms	The authors assume that because of the wrong or lacking management of the calcareous grasslands during many decades before the begin of the study, habitat specialists became extinct throughout the whole region, so that there were no specialist populations to recolonise the restored locations; furthermore, the ongoing agricultural intensification of the wider landscape may have negatively affected…	diversity indices	alpha diversity	species	pitfall traps	interval	1988	2005	Van Noordwijk et al(2017)	South-Limburg (8 sites)	regional	Netherlands	calcareous grassland	grassland	agriculture	97	211
Carabidae	decrease	important	pressure presumed	use of pesticides in general	pesticides	agricultural intensification	habitat & organisms	Before the background of his knowledge about agricultural ecosystems, the author discusses different factors and their impact on these ecosystems. Furthermore, he lists different recommendations to improve the agricultural landscape and its ability for self-regulation	species richness (Artenanzahl hat um x% abgenommen)	counts	species	pitfall traps	interval	1951	1982	Heydemann(1983)	Rendsburg-Eckernförde, Schleswig-Holstein, Germany	local	Germany	multiple crops	arable land	agriculture	95	186
Carabidae	decrease	important	pressure correlated	climate warming	climate	climate change	habitat condition	The increasing summer temperatures and decreasing summer precipitation during the last decades may negatively affect the larval (=most vulnerable) life stage of spring breeding carabid beetles; spring breeders were more likely to decline in this study than autumn breeders	species richness (Artenanzahl hat um x% abgenommen)	index	species	pitfall traps	continuous	1994	2017	Homburg et al(2019)	Hofgehölz Möhr, Lüneburger Heide, Northern Germany	local	Germany	forest and hedges	mixed forest	forest	74	170
Lepidoptera	decrease	important	pressure examined, statistically evaluated	availability of food plant resources	resource availability	multiple drivers	habitat condition	Trends in butterfly abundance and species richness are highly correlated with decreasing flower abundance. Some flower families are higher correlated with butterfly richness some with butterfly abundance.	species richness (Artenanzahl hat um x% abgenommen)	counts	order	transect counts	interval	1994	2008	WallisDeVries et al(2012)	Throughout NL, Dutch Butterfly Monitoring Scheme	national	Netherlands	multiple habitats (differentiation impossible)	multiple habitats in general	various habitats	25	74
Lepidoptera	decrease	important	pressure presumed	habitat degradation in general	various pressures	anthropogenic activities in general	habitat condition	The authors mention habitat degradation as one of the potential causes for the observed decline citing other authors.	species richness (Artenanzahl hat um x% abgenommen)	counts	species	transect counts	continuous	2005	2015	Rada et al(2019)	Throughout Germany, Butterfly Monitoring Scheme	national	Germany	multiple habitats (differentiation impossible)	multiple habitats in general	various habitats	200	546
Lepidoptera	decrease	not specified	no pressure discussed	no factors discussed	none	none	none	no other factors than the trapping method was discused	distribution	number of changing species	species	occurrences (through observations, in literature, historic data, collections)	interval	1850	2000	Groenendijk & Van der Meulen(2004)	Throughout The Netherlands	national	Netherlands	multiple habitats (differentiation impossible)	multiple habitats in general	various habitats	267	891
Carabidae	increase	important	pressure examined, statistically evaluated	grazing (nature conservation)	management practices	nature conservation	habitat & organisms	The author compared the species compositions of 1987 and 2000 (before/during grazing) and took the species traits (tag list) into account	number of individuals	counts	species	pitfall traps	interval	1987	2000	Wurth(2004)	Hundsheimer Berg, calcareous grassland (scrubby)+calcareous grassland, Hainburg (Donau), Lower Austria	local	Austria	calcareous grassland (scrubby)	grassland	agriculture	158	382
Lepidoptera	decrease	important	pressure presumed	light pollution	pollution	urbanisation	organisms	The authors cite other papers which describe negative changes of the Scottish environment; these changes may have affected moths	distribution	number of changing species	species	combination of different sampling methods	continuous	1990	2014	Dennis et al(2019)	Throughout Scotland	regional	United Kingdom	multiple habitats (differentiation impossible)	multiple habitats in general	various habitats	280	827
Lepidoptera	decrease	important	pressure examined	scrub encroachment	succession	multiple drivers	habitat condition	The authors compare aerial and other photographs of the Spitzberg in the past and today to derive informations about land use and habitat changes; additionally, they take the species traits of the declining taxa into account	species richness (Artenanzahl hat um x% abgenommen)	counts	species	occurrences (through observations, in literature, historic data, collections)	interval	1875	2017	Gottschalk & Komrowski(2017)	Spitzberg near Tübingen, Baden-Wuerttemberg	local	Germany	multiple habitats (differentiation impossible)	multiple habitats in general	various habitats	186	479
Carabidae	increase	important	pressure examined	reduction of insecticide use	pesticides	agricultural extensification	habitat & organisms	The indiviual counts of four carabid species were correlated with the reduction of the insecticide use; additionally, the results were compared with the data of an organic farm in the neighbourhood of the study area	number of individuals	counts	species	pitfall traps	continuous	1989	1996	Basedow(1998)	Brodersdorf, Schleswig-Holstein, Germany	local	Germany	cereals as main crop	arable land	agriculture	56	138
Lepidoptera	increase	important	pressure correlated	new habitats - abandoned industrial sites	land use	anthropogenic activities in general	habitat availability	The authors discuss the changes of the landscape in the study area during the 19th and 20th century; for the description of the relevant factors, they take into account the species traits of the increasing species (see Hock et al. 1997)	number of individuals	number of changing species	species	occurrences (through observations, in literature, historic data, collections)	interval	1860	2008	Laussmann et al(2010)	Wuppertal, Remscheid, Solingen, North Rhine-Westphalia	regional	Germany	multiple habitats (differentiation impossible)	multiple habitats in general	various habitats	198	519
Carabidae	decrease	important	pressure correlated	climate cooling	climate	climate change	habitat condition	The authors correlate the cold and dry winter 1995 - 1996 with the strong decline of carabid counts in the following years.	number of individuals	counts	species	pitfall traps	continuous	1994	2008	Brooks et al(2012)	Western pasture, ECN Network, Terrestrial Sites	regional	United Kingdom	permanent pasture	grassland	agriculture	43	115
Lepidoptera	decrease	important	pressure presumed	change in woodland management	forestation	silvicultural intensification	habitat condition	The authors cite other papers which describe negative changes of the Scottish environment; these changes may have affected moths	distribution	number of changing species	species	combination of different sampling methods	continuous	1990	2014	Dennis et al(2019)	Throughout Scotland	regional	United Kingdom	multiple habitats (differentiation impossible)	multiple habitats in general	various habitats	280	823
Lepidoptera	increase	less important	pressure presumed	climate change in general	climate	climate change	habitat condition	The authors claim that the 1976 drought may have had more severe effects in the east, leading to a re-spread of species to the east. However, this could not be confirmed by the analysis and the authors suggest that other factors are involved in the regional pattern.	distribution	new colonised sites	species	transect counts	interval	1974	1992	Pollard et al(1995)	Southeast UK, sites of the Butterfly Monitoring Scheme	regional	United Kingdom	multiple habitats (differentiation impossible)	multiple habitats in general	various habitats	28	85
Lepidoptera	decrease	important	pressure presumed	loss of food resources/ host plants (loss of biodiversity of lower trophic levels)	resource availability	multiple drivers	habitat condition	The authors discuss how the decline after 1982 is mainly accounted to the climate in the 1990s. However, they mention that the continuing decline in woodlands and grasslands might hint towards other involved pressures like management, air quality or plant quality changes associated with e.g. Nitrogen and CO2 inputs.)	biomass	annual biomass in mg per trap	species	light traps	continuous	1983	2017	Macgregor et al(2019)	Throughout UK, woodland, Rothamsted Light Trap Network	national	United Kingdom	forest in general	forest in general	forest	239	695
Carabidae	inconsistent	less important	pressure examined, statistically evaluated	weather/climate in general	climate	natural drivers	habitat condition	The 20 most abundant species were analysed to investigate the influence of the following climatic parameters: mean yearly precipitation, precipitation in May and June, mean temperature in January and June. Only half of the species were significantly correlated with one of the parameters.	species composition	NULL	species	pitfall traps	continuous	1988	1996	Irmler(2003)	Bornhöved, Schleswig-Holstein, Germany	local	Germany	multiple crops	arable land	agriculture	99	220
Lepidoptera	shift	important	pressure correlated	change of vegetation	succession	multiple drivers	habitat condition	The authors cite a study in which the changes of the vegetation in the Monks Wood Nature Reserve are presented (Wells 1994): Decrease of flowers, increase of coarse grasses; Pollard et al. conclude that this change of vegetation supports Lepidoptera species feeding on grasses; Wells (1994) suggests three possible causes for the change of vegetation: Atmospheric nitrogen deposition, heavy grazing …	dominance	NULL	species	transect counts	continuous	1973	1996	Pollard et al(1998)	Monks Wood, Cambridgeshire, UK	local	United Kingdom	deciduous wood, managed as coppice with standards	deciduous forest	forest	248	736
Lepidoptera	increase	not specified	no pressure discussed	no factors discussed	none	none	none	no other factors than the trapping method was discused	abundance (only with index, e.g. TRIM, RRR (relative reporting rate))	number of changing species	species	occurrences (through observations, in literature, historic data, collections)	continuous	1750	2017	Habel et al(2019b)	Throughout Baden-Wuerttemberg, SW Germany	regional	Germany	multiple habitats (differentiation impossible)	multiple habitats in general	various habitats	237	896
Lepidoptera	decrease	important	pressure correlated	isolation/fragmentation of habitats	land use	anthropogenic activities in general	habitat availability	The authors mention 3 main reasons for the observed declines: reduction of landscape heterogeneity, isolation of habitats and loss of larger habitats due to land use change._x000D_ In terms of isolation the authors the authors analysed the dispersal ability of the observed species and discovered that species with low dispersal abilities and low densities suffered the most.	species richness (Artenanzahl hat um x% abgenommen)	number of changing species	species	transect counts	interval	1972	2001	Wenzel et al(2005)	Western Germany (Eifel), 7 calcareous grasslands, Rhineland-Palatinate, West Germany	regional	Germany	calcareous grassland	grassland	agriculture	251	750
Carabidae	decrease	not important	pressure examined	stand density of cultivated plant	management practices	agricultural intensification	habitat condition	Correlation of the wheat spike density with carabid individual counts	number of individuals	counts	species	pitfall traps	interval	1971	1983	Basedow(1987)	Brodersdorf, Schleswig-Holstein, Germany	local	Germany	cereals as main crop	arable land	agriculture	51	123
Lepidoptera	decrease	important	pressure presumed	change in woodland management	forestation	silvicultural intensification	habitat condition	The authors cite other papers which describe negative changes of the Scottish environment; these changes may have affected moths	abundance (only with index, e.g. TRIM, RRR (relative reporting rate))	number of changing species	species	light traps	continuous	1975	2014	Dennis et al(2019)	Throughout Scotland	regional	United Kingdom	multiple habitats (differentiation impossible)	multiple habitats in general	various habitats	274	809
Lepidoptera	decrease	important	pressure presumed	habitat degradation in general	various pressures	anthropogenic activities in general	habitat condition	The 10-year trend of the multi-species butterfly indicator shows negative trends especially for woodland and farmland butterflies in England. The authors discuss that these trends are "thought to be linked to deterioration in the quality of habitats, driven principally by changing management, rather than to the wholesale loss of habitat".	distribution	number of changing species	species	combination of different sampling methods	continuous	2005	2014	Fox et al(2015)	Throughout UK	national	United Kingdom	multiple habitats (differentiation impossible)	multiple habitats in general	various habitats	229	735
Lepidoptera	decrease	important	pressure presumed	decline in mixed farming	land use	multiple drivers	habitat & organisms	The authors cite other papers which describe negative changes of the Scottish environment; these changes may have affected moths	distribution	number of changing species	species	combination of different sampling methods	continuous	1990	2014	Dennis et al(2019)	Throughout Scotland	regional	United Kingdom	multiple habitats (differentiation impossible)	multiple habitats in general	various habitats	280	816
Lepidoptera	increase	important	pressure presumed	landscape-scale conservation projects	land use	nature conservation	habitat availability	The authors state that the improvement of the status of some butterfly species in the last decade is due to the nature conservation management (e. g. agri-environmental schemes, landscape-scale conservation management)	abundance (only with index, e.g. TRIM, RRR (relative reporting rate))	number of changing species	species	transect counts	continuous	2005	2014	Fox et al(2015)	Throughout UK	national	United Kingdom	multiple habitats (differentiation impossible)	multiple habitats in general	various habitats	225	729
Lepidoptera	increase	important	pressure presumed	afforestation (forestation)	forestation	silvicultural intensification	habitat availability	The underlying factors were derived by evaluating ecological groups within the data._x000D_ The factors were discussed for the entire UK not for specific regions (N, SE, SW).	abundance (only with index, e.g. TRIM, RRR (relative reporting rate))	number of changing species	order	light traps	continuous	1968	2002	Conrad et al(2004)	Northern UK, Rothamsted Light Trap Network	regional	United Kingdom	multiple habitats (differentiation impossible)	multiple habitats in general	various habitats	9	13
Carabidae	decrease	important	pressure presumed	agricultural intensification in general	land use	agricultural intensification	habitat & organisms	The author lists different possible reasons for the decline of carabid individuals and species. He assumes that these reasons are complex and multicausal.	species richness (Artenanzahl hat um x% abgenommen)	counts	species	occurrences (through observations, in literature, historic data, collections)	interval	1890	2017	Scheffler(2017)	Potsdam, Brandenburg, Germany	regional	Germany	multiple habitats (differentiation impossible)	multiple habitats in general	various habitats	143	351
Lepidoptera	stable	important	pressure examined	weather/climate in general	climate	natural drivers	habitat condition	The authors discuss that the biomass trends were not correlated with percipitation, temperature or primary production, however they mention climate in general being a reasonable cause for the sycronised trends throughout different land-use and there by ecosystem types.	biomass	annual biomass in mg per trap	species	light traps	continuous	1983	2017	Macgregor et al(2019)	Throughout UK, urban incl. gardens, Rothamsted Light Trap Network	national	United Kingdom	urban area in general	urban area in general	settlement	245	690
Carabidae	shift	important	pressure correlated	climate change in general	climate	climate change	habitat condition	The authors discuss that climate change by itself did not explain little of the observed trend, however in combination with habitat availability it made up to 50% of the range variation. The authors suggest the northward expansion due to climatic forces is masked by habitat contrains through biological and ecological interactions.	distribution	counts	species	observations	interval	1976	2015	Platts et al(2019)	Throughout UK	national	United Kingdom	multiple habitats (differentiation impossible)	multiple habitats in general	various habitats	258	756
Lepidoptera	shift	important	pressure correlated	climate warming	climate	climate change	habitat condition	The shift in species composition was due to locaI colonisation and extinction events as well as changes in the relative abundances; in this study, the species colonising the observed transects were mostly southerly distributed taxa; additionally, the authors cite papers that describe the northward expansion of southerly distributed species in Europe; because of these two reasons, the authors sugg…	species composition	NULL	species	transect counts	interval	1976	2002	Gonzalez-Megias et al(2008)	Throughout UK, sites of the Butterfly Monitoring Scheme	national	United Kingdom	multiple habitats (differentiation impossible)	multiple habitats in general	various habitats	301	870
Lepidoptera	increase	less important	pressure correlated	climate warming	climate	climate change	habitat condition	The authors discuss the changes of the landscape in the study area during the 19th and 20th century; for the description of the relevant factors, they take into account the species traits of the increasing species (see Hock et al. 1997)	number of individuals	number of changing species	species	occurrences (through observations, in literature, historic data, collections)	interval	1860	2008	Laussmann et al(2010)	Wuppertal, Remscheid, Solingen, North Rhine-Westphalia	regional	Germany	multiple habitats (differentiation impossible)	multiple habitats in general	various habitats	198	521
Lepidoptera	decrease	less important	pressure examined, statistically evaluated	climate warming	climate	climate change	habitat condition	The authors correlate the mean annual temperatures and precipitation with the mean indices of the 11 species; climatic/weather variables were used in the trend models; changes in phenology of the species and other climate-related effects could be detected, but they did not explain the general trend	abundance (only with index, e.g. TRIM, RRR (relative reporting rate))	index of abundance	species	combination of different sampling methods	continuous	1975	2017	Paehler et al(2019)	North Rhine-Westphalia and Rhineland	regional	Germany	multiple habitats (differentiation impossible)	multiple habitats in general	various habitats	176	440
Carabidae	increase	important	pressure presumed	microclimate cooling	climate	multiple drivers	habitat condition	The authors conclude from the decrease of xerophilic and the increase of mesophilic and hygrophilic species that this factor must be important; the reason for the changes of this factor (different human activities) can not be answered by this kind of analysis.	distribution	number of changing species	species	literature or historical data; records (Museums Sammlungen, Meldungen aus Publikationen)	interval	1870	1988	Desender & Turin(1989)	Throughout the Netherlands, Denmark, Belgium and Luxembourg	multi-national	multi-national studies	multiple habitats (differentiation impossible)	multiple habitats in general	various habitats	61	149
Lepidoptera	increase	important	pressure presumed	climate change in general	climate	climate change	habitat condition	The authors state that some butterfly species are positively affected by climate change	distribution	number of changing species	species	combination of different sampling methods	continuous	1976	2014	Fox et al(2015)	Throughout UK	national	United Kingdom	multiple habitats (differentiation impossible)	multiple habitats in general	various habitats	228	724
Lepidoptera	inconsistent	less important	pressure presumed	land use changes in general	land use	anthropogenic activities in general	habitat & organisms	The authors correlate the influence of land use with the geographical distribution. Land-use changes are known to be most servier in south UK._x000D_ The partly decrease of southern distributed moth might be due to the high level of land-use changes. While the authors discuss 2 factors, they admit the results could also be due to neither of the mentioned factors.	distribution	number of changing species	species	occurrences (through observations, in literature, historic data, collections)	interval	1970	2010	Fox et al(2014)	Southern UK, National Moth Recording Scheme, 10x10km grid	regional	United Kingdom	multiple forms of land use in open, agricultural landscapes	multiple agricultural habitats	agriculture	48	106
Lepidoptera	decrease	important	pressure presumed	agricultural intensification in general	land use	agricultural intensification	habitat & organisms	The authors cite different papers and list the most important factors suggested in these papers	species richness (Artenanzahl hat um x% abgenommen)	counts	species	occurrences (through observations, in literature, historic data, collections)	interval	1900	2004	Lenz & Schulten(2005)	Düsseldorf, North Rhine-Westphalia	regional	Germany	multiple habitats (differentiation impossible)	multiple habitats in general	various habitats	181	447
Carabidae	decrease	important	pressure presumed	noise exposure	pollution	urbanisation	organisms	The author lists different possible reasons for the decline of carabid individuals and species. He assumes that these reasons are complex and multicausal.	number of individuals	counts	species	combination of different sampling methods	interval	1994	2017	Scheffler(2017)	Potsdam, Brandenburg, Germany	regional	Germany	multiple habitats (differentiation impossible)	multiple habitats in general	various habitats	145	363
Carabidae	decrease	not specified	no pressure discussed	no factors discussed	none	none	none		number of individuals	counts	species	pitfall traps	continuous	2001	2008	Schröter & Irmler(2013)	Hof Ritzerau (arable land), Ritzerau, Schleswig-Holstein, Germany	local	Germany	multiple crops	arable land	agriculture	100	223
Lepidoptera	decrease	important	pressure correlated	mineral fertilisers	fertiliser	agricultural intensification	habitat condition	The authors discuss the changes of the landscape in the study area during the 19th and 20th century; for the description of the relevant factors, they take into account the species traits of the decreasing species (see Hock et al. 1997)	species richness (Artenanzahl hat um x% abgenommen)	counts	species	occurrences (through observations, in literature, historic data, collections)	interval	1860	2008	Laussmann et al(2010)	Wuppertal, Remscheid, Solingen, North Rhine-Westphalia	regional	Germany	multiple habitats (differentiation impossible)	multiple habitats in general	various habitats	195	524
Lepidoptera	inconsistent	less important	pressure presumed	climate change in general	climate	climate change	habitat condition	The authors correlate the influence of the climate with the geographical distribution. The partly increase of southern distributed moth might be due to the better enviormental conditions through climate warming. While the authors discuss 2 factors, they admit the results could also be due to neither of the mentioned factors.	distribution	number of changing species	species	occurrences (through observations, in literature, historic data, collections)	interval	1970	2010	Fox et al(2014)	Southern UK, National Moth Recording Scheme, 10x10km grid	regional	United Kingdom	multiple forms of land use in open, agricultural landscapes	multiple agricultural habitats	agriculture	48	105
Lepidoptera	decrease	important	pressure presumed	agricultural intensification in general	land use	agricultural intensification	habitat & organisms	The author cites a paper that descibes a detailed study about factors which negatively affect Lepidoptera species (Blab & Kudrna 1982). He discusses the results before the background of this paper.	species richness (Artenanzahl hat um x% abgenommen)	counts	species	occurrences (through observations, in literature, historic data, collections)	interval	1880	1994	Hacker(1995)	Lichtenfels district (Bavaria)	regional	Germany	multiple habitats (differentiation impossible)	multiple habitats in general	various habitats	246	698
Lepidoptera	decrease	important	pressure correlated	eutrophication in general	eutrophication	anthropogenic activities in general	habitat condition	The authors state that climate warming and nitrogen deposition lead to an advanced and earlier growth of the herbaceous vegetation in spring. This in turn leads to a microclimate cooling in the herbaceous layer. The develompent of the larvae of "egg or larvae hibernating species" needs a warm microclimate in spring.	abundance (only with index, e.g. TRIM, RRR (relative reporting rate))	index of abundance	species	transect counts	continuous	1992	2004	WallisDeVries & Van Swaay(2006)	Throughout The Netherlands	national	Netherlands	multiple habitats (differentiation impossible)	multiple habitats in general	various habitats	286	843
Carabidae	decrease	important	pressure correlated	climate warming	climate	climate change	habitat condition	The authors hyphothesise that higher late summer temperatures and droughts in autumn might have narrowed the activity window of autumn breeders. In addition, the low mobility of wingless species decreases the likelihood of finding mating habitats for reproduction; the increasing/decreasing trends were correlated with a changing phenology of the species, which showed that some species may adapt to…	number of individuals	number of changing species	species	pitfall traps	continuous	1994	2011	Pozsgai & Littlewood(2014)	Scotland, ECN Network, Terrestrial Sites	regional	United Kingdom	multiple forms of land use in open, agricultural landscapes	multiple agricultural habitats	agriculture	117	338
Lepidoptera	decrease	important	pressure presumed	agricultural intensification in general	land use	agricultural intensification	habitat & organisms	The underlying factors were derived by evaluating ecological groups within the data._x000D_ The factors were discussed for the entire UK not for specific regions (N, SE, SW).	abundance (only with index, e.g. TRIM, RRR (relative reporting rate))	number of changing species	order	light traps	continuous	1968	2002	Conrad et al(2004)	Northern UK, Rothamsted Light Trap Network	regional	United Kingdom	multiple habitats (differentiation impossible)	multiple habitats in general	various habitats	10	17
Lepidoptera	decrease	less important	pressure correlated	climate change in general	climate	climate change	habitat condition	The author describes a shift of several species from the colline to the sub-montane areas of the Diemel valley. The author hypothesises that climate changes may, in some cases, the reason for these shifts as well as for the local extinction of some species	species richness (Artenanzahl hat um x% abgenommen)	counts	species	occurrences (through observations, in literature, historic data, collections)	interval	1840	2000	Fartmann(2004)	Diemel valley, North Rhine-Westphalia, Hesse	regional	Germany	multiple habitats (differentiation impossible)	multiple habitats in general	various habitats	194	513
Lepidoptera	increase	important	pressure presumed	climate warming	climate	climate change	habitat condition	The authors cite papers in which the poleward range expansion of southerly distributed species due to the climate warming is discussed; they assume that it is likely that this is the reason for the increase in occupancy	distribution	number of changing species	species	combination of different sampling methods	continuous	1990	2014	Brereton et al(2019)	Throughout Scotland	regional	United Kingdom	multiple habitats (differentiation impossible)	multiple habitats in general	various habitats	298	862
Carabidae	increase	important	pressure correlated	perturbation in general	various pressures	anthropogenic activities in general	habitat condition	The species composition was nearly stable, the total counts slightly increased. The authors state that woodland and hedgerows may buffer the impact of wider-scale perturbations on carabid beetles	number of individuals	counts	species	pitfall traps	continuous	1994	2008	Brooks et al(2012)	Woodland & Southern hedgerow, ECN Network, Terrestrial Sites	regional	United Kingdom	forest and hedges	mixed forest	forest	41	119
Lepidoptera	decrease	important	pressure presumed	built-on area	land consumption	anthropogenic activities in general	habitat availability	The authors descibe a complex of different factors which led to the decrease of the butterfly and burnet species richness	species richness (Artenanzahl hat um x% abgenommen)	counts	species	occurrences (through observations, in literature, historic data, collections)	interval	1865	2011	Retzlaff & Robrecht(2011)	Lippe district, North Rhine-Westphalia	regional	Germany	multiple habitats (differentiation impossible)	multiple habitats in general	various habitats	215	595
Lepidoptera	decrease	important	pressure presumed	liming	management practices	agricultural intensification	habitat condition	The authors cite other papers which describe negative changes of the Scottish environment; these changes may have affected moths	distribution	number of changing species	species	combination of different sampling methods	continuous	1990	2014	Dennis et al(2019)	Throughout Scotland	regional	United Kingdom	multiple habitats (differentiation impossible)	multiple habitats in general	various habitats	280	819
Carabidae	decrease	not important	pressure examined, statistically evaluated	climate warming	climate	climate change	habitat condition	The increasing mean temperatures in Belgium were correlated with the time trends of the evaluated carabid taxa.	distribution	number of changing species	species	occurrences (through observations, in literature, historic data, collections)	continuous	1880	1990	Desender et al(1994)	Throughout Belgium; grid cells 5 x 5 km (Universal Transverse Mercator)	national	Belgium	multiple habitats (differentiation impossible)	multiple habitats in general	various habitats	60	147
Carabidae	increase	not specified	no pressure discussed	no factors discussed	none	none	none		number of individuals	number of changing species	species	pitfall traps	continuous	1986	2017	Hallmann et al(2019)	Wijster, Drenthe, NL	local	Netherlands	multiple forms of land use in open, agricultural landscapes	multiple agricultural habitats	agriculture	130	329
Lepidoptera	increase	important	pressure correlated	availability of food plant resources	resource availability	multiple drivers	habitat condition	As the eutrophication changes the plant communities and increases the growth of certain lichens in the agricultural landscape, moth using these increasing sources as larval foodplants may benefit from these changes. The authors correlate the increase of some moth species with their larval food sources.	abundance (only with index, e.g. TRIM, RRR (relative reporting rate))	number of changing species	species	light traps	continuous	1974	2014	Coulthard et al(2019)	Throughout UK, Rothamsted Light Trap Network	national	United Kingdom	multiple habitats (differentiation impossible)	multiple habitats in general	various habitats	285	839
Lepidoptera	decrease	important	pressure presumed	improved air quality	pollution	nature conservation	habitat condition	The authors discuss how decline after 1982 is mainly accounted to the climate in the 1990s. However, they mention that the continuing decline in woodlands and grasslands might hint towards other involved pressures like managments, air quality or plant quality changes associated with e.g. Nitrogen and CO2 inputs.)	biomass	annual biomass in mg per trap	species	light traps	continuous	1983	2017	Macgregor et al(2019)	Throughout UK, grassland, Rothamsted Light Trap Network	national	United Kingdom	grassland in general	grassland	agriculture	241	694
Lepidoptera	decrease	important	pressure examined	scrub encroachment	succession	multiple drivers	habitat condition	The authors compare aerial and other photographs of the Spitzberg in the past and today to derive informations about land use and habitat changes; additionally, they take the species traits of the declining taxa into account	species richness (Artenanzahl hat um x% abgenommen)	counts	species	occurrences (through observations, in literature, historic data, collections)	interval	1875	2017	Gottschalk & Komrowski(2017)	Spitzberg near Tübingen, Baden-Wuerttemberg	local	Germany	multiple habitats (differentiation impossible)	multiple habitats in general	various habitats	189	499
Lepidoptera	decrease	important	pressure presumed	microclimate cooling	climate	multiple drivers	habitat condition	The authors discuss the results in the light of other publications	species richness (Artenanzahl hat um x% abgenommen)	counts	species	transect counts	interval	1973	2012	Herrig et al(2014)	Trier (Petrisberg), Rhineland-Palatinate	local	Germany	fallow land	multiple agricultural habitats	agriculture	207	565
Lepidoptera	decrease	important	pressure presumed	insufficient availability of habitats in urban areas	land consumption	urbanisation	habitat availability	The authors discuss how abundance is lower for urban areas than natural habitats and butterflies are limited in urban areas by habitat availability in general and not their ability to reach those (fragmentation) citing other authors.	abundance (only with index, e.g. TRIM, RRR (relative reporting rate))	index of abundance	suborder	transect counts	continuous	1992	2007	Van Dyck et al(2009)	Throughout NL, Dutch Butterfly Monitoring Scheme	national	Netherlands	multiple habitats (differentiation impossible)	multiple habitats in general	various habitats	94	282
Lepidoptera	stable	not specified	no pressure discussed	no factors discussed	none	none	none		distribution	number of changing species	species	combination of different sampling methods	continuous	1990	2014	Dennis et al(2019)	Throughout Scotland	regional	United Kingdom	multiple habitats (differentiation impossible)	multiple habitats in general	various habitats	279	780
Carabidae	decrease	important	pressure examined	use of insecticides	pesticides	agricultural intensification	habitat & organisms	Correlation of pesticide use in the study area with carabid individual counts	number of individuals	counts	species	pitfall traps	interval	1971	1983	Basedow(1987)	Brodersdorf, Schleswig-Holstein, Germany	local	Germany	cereals as main crop	arable land	agriculture	51	125
Carabidae	stable	not specified	no pressure discussed	no factors discussed	none	none	none		abundance (only with index, e.g. TRIM, RRR (relative reporting rate))	number of changing species	species	light traps	continuous	1997	2017	Hallmann et al(2019)	de Kaaistoep, Tilburg, NL	local	Netherlands	multiple forms of land use in open, agricultural landscapes	multiple agricultural habitats	agriculture	135	336
Carabidae	decrease	important	pressure correlated	climate warming	climate	climate change	habitat condition	The authors correlate the mostly increasing winter temperatures with the strong declining xerophilic species. Increasing winter temperatures reduce the upland snow covers which leads to increasing soil moistures. The species composition changed over the time and the species traits were evaluated.	number of individuals	counts	species	pitfall traps	continuous	1994	2008	Brooks et al(2012)	Northern moorland, ECN Network, Terrestrial Sites	regional	United Kingdom	upland peat moorland with heather	bog, swamp, moor	other vegetation	39	116
Lepidoptera	increase	important	pressure presumed	availability of food plant resources	resource availability	multiple drivers	habitat condition	The authors discuss that 8 out of 9 expanding species feed on either grasses or nettles, which may have had an impact on the expansion potential.	distribution	new colonised sites	species	transect counts	interval	1974	1992	Pollard et al(1995)	Southeast UK, sites of the Butterfly Monitoring Scheme	regional	United Kingdom	multiple habitats (differentiation impossible)	multiple habitats in general	various habitats	28	88
Lepidoptera	decrease	important	pressure presumed	use of pesticides in general	pesticides	agricultural intensification	habitat & organisms	The authors explain that especially for moth in the agricultural landscape, the use of pesticides in general leads to a decrease of formerly abundant species	abundance (only with index, e.g. TRIM, RRR (relative reporting rate))	index of abundance	species	combination of different sampling methods	continuous	1975	2017	Paehler et al(2019)	North Rhine-Westphalia and Rhineland	regional	Germany	multiple habitats (differentiation impossible)	multiple habitats in general	various habitats	175	418
Lepidoptera	decrease	important	pressure examined	mineral fertilisers	fertiliser	agricultural intensification	habitat condition	The authors discuss how in 1900 most of the farmed grassland was still rich in herb species, which have now vanished with the 30-40 fold higher use of artificial nitrogen.	distribution	occupied grid cells	species	occurrences (through observations, in literature, historic data, collections)	interval	1890	1980	Van Strien et al(2019)	Grassland throughout the Netherlands	national	Netherlands	grassland in general	grassland	agriculture	202	581
Lepidoptera	decrease	important	pressure examined	loss of natural/semi-natural habitats	land use	anthropogenic activities in general	habitat availability	The authors mention how the area of semi-natural grassland has shrunk form 40% to 3% in the Netherlands over the studied period. The remaining area is now managed as nature reserves.	distribution	occupied grid cells	species	occurrences (through observations, in literature, historic data, collections)	interval	1890	1980	Van Strien et al(2019)	Grassland throughout the Netherlands	national	Netherlands	grassland in general	grassland	agriculture	202	583
Lepidoptera	decrease	important	pressure presumed	eutrophication in general	eutrophication	anthropogenic activities in general	habitat condition	The authors discuss 3 general factors that they consider significant contributors to the declines. nitrogen pollution; nectar supply decline; rapid landscape change. _x000D_ (1) Nitrogen deposition is the highest in The Netherlands and Belgium, the authors cite	distribution	number of changing species	species	transect counts	continuous	1992	2007	Van Dyck et al(2009)	Throughout NL, Dutch Butterfly Monitoring Scheme	national	Netherlands	multiple habitats (differentiation impossible)	multiple habitats in general	various habitats	110	290
Lepidoptera	decrease	important	pressure correlated	eutrophication in general	eutrophication	anthropogenic activities in general	habitat condition	The authors discuss that even though the national (Dutch) nitrogen deposition rate decreases throughout the study period the deposition rate still exceeds the critical load for the butterfly community and hence leads to an decrease of N-sensitive species. Further, the authors argue that N availability seems to be the key factor in terms of trait composition, status and trends for butterflies comm…	species composition	index	species	transect counts	intervall	1990	2015	WallisDeVries & Van Swaay(2016)	Throughout The Netherlands	national	Netherlands	multiple habitats (differentiation impossible)	multiple habitats in general	various habitats	307	876
Lepidoptera	increase	important	pressure presumed	reduction/ceasing of grazing (agricultural intensification)	management practices	agricultural intensification	habitat & organisms	The authors discuss how butterflies profited of the reduction of sheep grazing in particular in the uplands (north).	number of individuals	counts	species	transect counts	continuous	1993	2007	Morecroft et al(2009)	Throughout UK, ECN Network, Terrestrial Sites	national	United Kingdom	multiple forms of land use in open, agricultural landscapes	multiple agricultural habitats	agriculture	263	766
Lepidoptera	decrease	important	pressure correlated	climate change in general	climate	climate change	habitat condition	The author presents climate data of the meteorological station in Bamberg (mean annual temperatures, precipitation and hours of sunlight). He hypothesises that their changes between 1885 and 1994 might have affected xero-thermophilic species, especially those in the northern margin of their distribution.	species richness (Artenanzahl hat um x% abgenommen)	counts	species	occurrences (through observations, in literature, historic data, collections)	interval	1880	1994	Hacker(1995)	Lichtenfels district (Bavaria)	regional	Germany	multiple habitats (differentiation impossible)	multiple habitats in general	various habitats	246	710
Lepidoptera	decrease	less important	pressure presumed	use of pesticides in general	pesticides	agricultural intensification	habitat & organisms	The authors discuss factors and reasons for insect declines in general and not specifically for moths (mostly citing other authors): _x000D_ - general increase of pesticide use (however the authors add for consideration that a decreasing trend was not observed at the other sites). Again a reason for that could be that agricultural changes took place in the east earlier than in the west. However t…	number of individuals	counts	order	suction sampling	continuous	1973	2002	Shortall et al(2009)	Starcross, Rothamsted Insect Survey, Southwest UK	local	United Kingdom	multiple forms of land use in open, agricultural landscapes	multiple agricultural habitats	agriculture	125	314
Carabidae	decrease	important	pressure presumed	agricultural intensification in general	land use	agricultural intensification	habitat & organisms	The author lists different possible reasons for the decline of carabid individuals and species. He assumes that these reasons are complex and multicausal.	number of individuals	counts	species	combination of different sampling methods	interval	1994	2017	Scheffler(2017)	Potsdam, Brandenburg, Germany	regional	Germany	multiple habitats (differentiation impossible)	multiple habitats in general	various habitats	145	365
Carabidae	inconsistent	not important	pressure examined, statistically evaluated	extensification through organic agriculture	management practices	agricultural extensification	habitat condition	Statistical analyses did not show any succesional trend of the carabid species composition	species composition	NULL	species	pitfall traps	continuous	2001	2016	Irmler(2019)	Hof Ritzerau (arable land), Ritzerau, Schleswig-Holstein, Germany	local	Germany	multiple crops	arable land	agriculture	185	475
Lepidoptera	decrease	important	pressure correlated	succession in general	succession	multiple drivers	habitat condition	The decrease of species richness was mostly due to xero-thermophilic species of nutrient-poor dry biotopes. The author conclude that the large amount of atmospheric nitrogen deposition measured in Bavaria leads to a change of the vegetation, followed by a change of microclimate, a loss of host plants, scrub encroachment and succession.	species richness (Artenanzahl hat um x% abgenommen)	counts	species	occurrences (through observations, in literature, historic data, collections)	interval	1880	1994	Hacker(1995)	Lichtenfels district (Bavaria)	regional	Germany	multiple habitats (differentiation impossible)	multiple habitats in general	various habitats	246	714
Carabidae	decrease	important	pressure presumed	noise exposure	pollution	urbanisation	organisms	The author lists different possible reasons for the decline of carabid individuals and species. He assumes that these reasons are complex and multicausal.	species richness (Artenanzahl hat um x% abgenommen)	counts	species	occurrences (through observations, in literature, historic data, collections)	interval	1890	2017	Scheffler(2017)	Potsdam, Brandenburg, Germany	regional	Germany	multiple habitats (differentiation impossible)	multiple habitats in general	various habitats	143	349
Lepidoptera	decrease	less important	pressure presumed	habitat restoration	management practices	nature conservation	habitat condition	Generally, the author states that identifying the causes was beyond the scope of the study; similar to the Wijster region, since 1994, the study area was transformed in a more natural landscape which might have affected the Lepidoptera populations	abundance (only with index, e.g. TRIM, RRR (relative reporting rate))	number of changing species	species	light traps	continuous	1997	2017	Hallmann et al(2019)	de Kaaistoep, Tilburg, NL	local	Netherlands	multiple forms of land use in open, agricultural landscapes	multiple agricultural habitats	agriculture	131	334
Lepidoptera	decrease	important	pressure examined	inappropriate conservation management	management practices	nature conservation	habitat & organisms	The authors describe that they found one population of Boloria aquilonaris; but after an inappropriate conservation measure, this population was gone	species richness (Artenanzahl hat um x% abgenommen)	counts	species	occurrences (through observations, in literature, historic data, collections)	interval	1865	2011	Retzlaff & Robrecht(2011)	Lippe district, North Rhine-Westphalia	regional	Germany	multiple habitats (differentiation impossible)	multiple habitats in general	various habitats	215	604
Lepidoptera	increase	not specified	no pressure discussed	no factors discussed	none	none	none	The authors do not explicitly discuss reasons for tincreasing species.	species richness (Artenanzahl hat um x% abgenommen)	number of changing species	species	transect counts	interval	1972	2001	Wenzel et al(2005)	Western Germany (Eifel), 7 calcareous grasslands, Rhineland-Palatinate, West Germany	regional	Germany	calcareous grassland	grassland	agriculture	253	747
Lepidoptera	stable	important	pressure presumed	agri-environment schemes/measures	management practices	nature conservation	habitat availability	The authors state that the improvement of the status of some butterfly species in the last decade is due to the nature conservation management (e. g. agri-environmental schemes, landscape-scale conservation management)	distribution	number of changing species	species	combination of different sampling methods	continuous	2005	2014	Fox et al(2015)	Throughout UK	national	United Kingdom	multiple habitats (differentiation impossible)	multiple habitats in general	various habitats	231	728
Carabidae	stable	not specified	no pressure discussed	no factors discussed	none	none	none		species richness (Artenanzahl hat um x% abgenommen)	counts	species	pitfall traps	continuous	2001	2008	Schröter & Irmler(2013)	Hof Ritzerau (set-asides), Ritzerau, Schleswig-Holstein, Germany	local	Germany	multiple forms of land use in open, agricultural landscapes	multiple agricultural habitats	agriculture	104	227
Lepidoptera	decrease	important	pressure correlated	urbanisation in general	land consumption	urbanisation	habitat availability	The authors discuss the changes of the landscape in the study area during the 19th and 20th century; for the description of the relevant factors, they take into account the species traits of the decreasing species (see Hock et al. 1997)	number of individuals	number of changing species	species	occurrences (through observations, in literature, historic data, collections)	interval	1860	2008	Laussmann et al(2010)	Wuppertal, Remscheid, Solingen, North Rhine-Westphalia	regional	Germany	multiple habitats (differentiation impossible)	multiple habitats in general	various habitats	197	545
Lepidoptera	stable	important	pressure presumed	landscape-scale conservation projects	land use	nature conservation	habitat availability	The authors state that the improvement of the status of some butterfly species in the last decade is due to the nature conservation management (e. g. agri-environmental schemes, landscape-scale conservation management)	abundance (only with index, e.g. TRIM, RRR (relative reporting rate))	number of changing species	species	transect counts	continuous	2005	2014	Fox et al(2015)	Throughout UK	national	United Kingdom	multiple habitats (differentiation impossible)	multiple habitats in general	various habitats	226	730
Lepidoptera	decrease	important	pressure presumed	use of herbicides	pesticides	agricultural intensification	habitat condition	The authors cite different papers and list the most important factors suggested in these papers	species richness (Artenanzahl hat um x% abgenommen)	counts	species	occurrences (through observations, in literature, historic data, collections)	interval	1900	2004	Lenz & Schulten(2005)	Düsseldorf, North Rhine-Westphalia	regional	Germany	multiple habitats (differentiation impossible)	multiple habitats in general	various habitats	181	454
Lepidoptera	increase	important	pressure correlated	eutrophication in general	eutrophication	anthropogenic activities in general	habitat condition	The authors discuss that even though the national (Dutch) nitrogen deposition rate decreases throughout the study period the deposition rate still exceeds the critical load for the butterfly community. Hence, it leads to an increase of N-tolerant species. Further, the authors argue that N availability seems to be the key factor in terms of trait composition, status and trends for butterflies comm…	species composition	index	species	transect counts	intervall	1990	2015	WallisDeVries & Van Swaay(2016)	Throughout The Netherlands	national	Netherlands	multiple habitats (differentiation impossible)	multiple habitats in general	various habitats	308	879
Lepidoptera	decrease	less important	pressure presumed	use of pesticides in general	pesticides	agricultural intensification	habitat & organisms	The authors discuss factors and reasons for insect declines in general and not specifically for moths (mostly citing other authors): _x000D_ - general increase of pesticide use (however the authors add for consideration that a decreasing trend was not observed at the other sites). Again a reason for that could be that agricultural changes took place in the east earlier than in the west. However t…	number of individuals	counts	order	suction sampling	continuous	1973	2002	Shortall et al(2009)	Wye, Rothamsted Insect Survey, Southeast UK	local	United Kingdom	multiple forms of land use in open, agricultural landscapes	multiple agricultural habitats	agriculture	126	319
Lepidoptera	decrease	important	pressure presumed	acidification	pollution	anthropogenic activities in general	habitat condition	The authors mention how both heathlands and woodlands have undergone acidification and eutrophication due to atmospheric deposition mainly since 1940.	distribution	occupied grid cells	species	occurrences (through observations, in literature, historic data, collections)	interval	1890	1980	Van Strien et al(2019)	Woodland throughout the Netherlands	national	Netherlands	forest in general	forest in general	forest	204	585
Lepidoptera	decrease	less important	pressure presumed	use of pesticides in general	pesticides	agricultural intensification	habitat & organisms	The authors discuss factors and reasons for insect declines in general and not specifically for moths (mostly citing other authors): _x000D_ - general increase of pesticide use (however the authors add for consideration that a decreasing trend was not observed at the other sites). Again a reason for that could be that agricultural changes took place in the east earlier than in the west. However t…	number of individuals	counts	order	suction sampling	continuous	1973	2002	Shortall et al(2009)	Hereford, Rothamsted Insect Survey, Southwest UK	local	United Kingdom	multiple forms of land use in open, agricultural landscapes	multiple agricultural habitats	agriculture	124	309
Lepidoptera	increase	important	pressure examined	weather/climate in general	climate	natural drivers	habitat condition	The authors discuss that the biomass trends were not correlated with percipitation, temperature or primary production, however they mention climate in general being a reasonable cause for the sycronised trends throughout different land-use and there by ecosystem types.	biomass	annual biomass in mg per trap	species	light traps	continuous	1967	1982	Macgregor et al(2019)	Throughout UK, woodland, Rothamsted Light Trap Network	national	United Kingdom	forest in general	forest in general	forest	238	683
Lepidoptera	decrease	less important	pressure examined, statistically evaluated	weather/climate in general	climate	natural drivers	habitat condition	The authors show that their CNI is influenced by extreme climate in single years (e.g. very dry summers, that was more favorable for low-N species) however the long term trend was not affected by that. Furthermore the authors exculde a general bias through climate as the CNI is unrelated to thermal and moisture traits of species.	species composition	index	species	transect counts	intervall	1990	2015	WallisDeVries & Van Swaay(2016)	Throughout The Netherlands	national	Netherlands	multiple habitats (differentiation impossible)	multiple habitats in general	various habitats	307	878
Lepidoptera	decrease	important	pressure presumed	land use changes in general	land use	anthropogenic activities in general	habitat & organisms	The authors mention synergising effects of climate change and habitat modifications.	distribution	number of changing species	species	occurrences (through observations, in literature, historic data, collections)	interval	1970	2010	Fox et al(2014)	Northern UK, National Moth Recording Scheme, 10x10km grid	regional	United Kingdom	multiple forms of land use in open, agricultural landscapes	multiple agricultural habitats	agriculture	47	109
Carabidae	decrease	less important	pressure examined	weather/climate in general	climate	natural drivers	habitat condition	The author correlates average temperatures and precipitation with the trends of selected carabid species and states that these factors might have a minor impact on some species, but that the large decrease does not result from these climate factors	number of individuals	counts	species	pitfall traps	interval	1971	1983	Basedow(1987)	Brodersdorf, Schleswig-Holstein, Germany	local	Germany	cereals as main crop	arable land	agriculture	51	124
Lepidoptera	decrease	important	pressure presumed	road building	land consumption	anthropogenic activities in general	habitat & organisms	The author cites a paper that descibes a detailed study about factors which negatively affect Lepidoptera species (Blab & Kudrna 1982). He discusses the results before the background of this paper.	species richness (Artenanzahl hat um x% abgenommen)	counts	species	occurrences (through observations, in literature, historic data, collections)	interval	1880	1994	Hacker(1995)	Lichtenfels district (Bavaria)	regional	Germany	multiple habitats (differentiation impossible)	multiple habitats in general	various habitats	246	643
Lepidoptera	shift	important	pressure presumed	management practices in general (nature conservation)	management practices	nature conservation	habitat & organisms	The authors cite a study in which the changes of the vegetation in the Monks Wood Nature Reserve are presented (Wells 1994): Decrease of flowers, increase of coarse grasses; Pollard et al. conclude that this change of vegetation supports Lepidoptera species feeding on grasses; Wells (1994) suggests three possible causes for the change of vegetation: Atmospheric nitrogen deposition, heavy grazing …	species composition	NULL	species	light traps	continuous	1974	1996	Pollard et al(1998)	Monks Wood, Cambridgeshire, UK	local	United Kingdom	deciduous wood, managed as coppice with standards	deciduous forest	forest	249	743
Lepidoptera	increase	important	pressure examined	scrub encroachment	succession	multiple drivers	habitat condition	The authors discuss that the majority of newly recorded species are species typical for woodland, bushland, forest edges and tall forb communities reflecting the ongoing succession and community shift at the study site.	species composition	number of changing species	species	combination of different sampling methods	continuous	1987	2017	Habel et al(2019a)	Regensburg, Germany. 3 nature conversation sites on south-facing slopes of the Danube River with seminatural calcareous grassland: Am Keilstein, Schwabelweiser Hänge, Fellinger Berg	local	Germany	semi-natural calcareous grassland	grassland	agriculture	292	852
Lepidoptera	decrease	important	pressure presumed	land consumption in general	land consumption	urbanisation	habitat availability	The authors cite different papers and list the most important factors suggested in these papers	species richness (Artenanzahl hat um x% abgenommen)	counts	species	occurrences (through observations, in literature, historic data, collections)	interval	1900	2004	Lenz & Schulten(2005)	Düsseldorf, North Rhine-Westphalia	regional	Germany	multiple habitats (differentiation impossible)	multiple habitats in general	various habitats	181	446
Lepidoptera	decrease	important	pressure correlated	habitat degradation in general	various pressures	anthropogenic activities in general	habitat condition	The most declining species were species of semi-natural habitats, especially moorlands; the authors state that the results suggest that warmer and wetter winters together with negative land management practices in some habitats and habitat changes lead to the population declines	abundance (only with index, e.g. TRIM, RRR (relative reporting rate))	number of changing species	species	light traps	continuous	1990	2014	Brereton et al(2019)	Throughout Scotland	regional	United Kingdom	multiple habitats (differentiation impossible)	multiple habitats in general	various habitats	294	866
Lepidoptera	decrease	important	pressure examined	economic forestation	forestation	silvicultural intensification	habitat condition	The authors correlate the pronounced decline of butterfly abundance in the vegetation type woodland with the fact, that only limited semi natural woodlands remain and a significant proportion of woodlands are coniferous plantations.	abundance (only with index, e.g. TRIM, RRR (relative reporting rate))	number of changing species	species	transect counts	continuous	1992	2007	Van Dyck et al(2009)	Throughout NL, Dutch Butterfly Monitoring Scheme	national	Netherlands	multiple habitats (differentiation impossible)	multiple habitats in general	various habitats	113	276
Lepidoptera	decrease	not important	pressure examined	climate change in general	climate	climate change	habitat condition	The authors state that the weather conditions did not clearly differ between the two compared time periods.	species richness (Artenanzahl hat um x% abgenommen)	counts	order	transect counts	interval	1994	2008	WallisDeVries et al(2012)	Throughout NL, Dutch Butterfly Monitoring Scheme	national	Netherlands	multiple habitats (differentiation impossible)	multiple habitats in general	various habitats	25	80
Lepidoptera	decrease	important	pressure presumed	eutrophication in general	eutrophication	anthropogenic activities in general	habitat condition	The authors discuss the results in the light of other publications	species richness (Artenanzahl hat um x% abgenommen)	counts	species	transect counts	interval	1973	2012	Herrig et al(2014)	Trier (Petrisberg), Rhineland-Palatinate	local	Germany	fallow land	multiple agricultural habitats	agriculture	207	568
Lepidoptera	decrease	important	pressure presumed	use of insecticides	pesticides	agricultural intensification	habitat & organisms	The authors cite different papers and list the most important factors suggested in these papers	species richness (Artenanzahl hat um x% abgenommen)	counts	species	occurrences (through observations, in literature, historic data, collections)	interval	1900	2004	Lenz & Schulten(2005)	Düsseldorf, North Rhine-Westphalia	regional	Germany	multiple habitats (differentiation impossible)	multiple habitats in general	various habitats	181	453
Lepidoptera	decrease	important	pressure presumed	climate change in general	climate	climate change	habitat condition	The authors mention synergising effects of climate change and habitat modifications.	distribution	number of changing species	species	occurrences (through observations, in literature, historic data, collections)	interval	1970	2010	Fox et al(2014)	Northern UK, National Moth Recording Scheme, 10x10km grid	regional	United Kingdom	multiple forms of land use in open, agricultural landscapes	multiple agricultural habitats	agriculture	47	108
Lepidoptera	decrease	important	pressure presumed	isolation/fragmentation of habitats	land use	anthropogenic activities in general	habitat availability	The authors mention fragmentation to be a pressure for the observed decline.	abundance (only with index, e.g. TRIM, RRR (relative reporting rate))	number of changing species	species	occurrences (through observations, in literature, historic data, collections)	continuous	1750	2017	Habel et al(2019b)	Throughout Baden-Wuerttemberg, SW Germany	regional	Germany	multiple habitats (differentiation impossible)	multiple habitats in general	various habitats	236	640
Lepidoptera	increase	less important	pressure examined	climate change in general	climate	climate change	habitat condition	The authors discuss that about 5% of newly recorded species at the study site belonged to a pool of species that expand their distribution range probably due to climate change as more habitats become climatically available to these thermophilic generalists. (As they compromise a small proportion, this pressure was rated as less important.)	species composition	number of changing species	species	combination of different sampling methods	continuous	1987	2017	Habel et al(2019a)	Regensburg, Germany. 3 nature conversation sites on south-facing slopes of the Danube River with seminatural calcareous grassland: Am Keilstein, Schwabelweiser Hänge, Fellinger Berg	local	Germany	semi-natural calcareous grassland	grassland	agriculture	292	853
Lepidoptera	decrease	less important	pressure correlated	climate warming	climate	climate change	habitat condition	The authors discuss the changes of the landscape in the study area during the 19th and 20th century; for the description of the relevant factors, they take into account the species traits of the decreasing species (see Hock et al. 1997)	species richness (Artenanzahl hat um x% abgenommen)	counts	species	occurrences (through observations, in literature, historic data, collections)	interval	1860	2008	Laussmann et al(2010)	Wuppertal, Remscheid, Solingen, North Rhine-Westphalia	regional	Germany	multiple habitats (differentiation impossible)	multiple habitats in general	various habitats	196	532
Lepidoptera	decrease	not specified	no pressure discussed	no factors discussed	none	none	none	The authors identify a few factors (including climate change, chemical and light pollution, land use change) that need to be analysed in detail in the future, but they don't discuss those factors in the lights of their results.	abundance (only with index, e.g. TRIM, RRR (relative reporting rate))	number of changing species	order	light traps	continuous	1968	2002	Conrad et al(2006)	Throughout UK, Rothamsted Light Trap Network	national	United Kingdom	multiple habitats (differentiation impossible)	multiple habitats in general	various habitats	37	104
Lepidoptera	inconsistent	important	pressure examined	management practices in general (nature conservation)	management practices	nature conservation	habitat & organisms	The change of managment was accompanied by monitoring and compared to regional or national trends for the monitored species. Some increases in index abundance were observed, however not many consistant effects of the managment could be observed in the rather short time frame. (No statistic was applied.)_x000D_ The loss of species in the 1950s during a time of hardly any managment leads the author…	abundance (only with index, e.g. TRIM, RRR (relative reporting rate))	index of abundance	species	transect counts	continuous	1974	1980	Pollard(1982)	Monks Wood, Cambridgeshire, UK	local	United Kingdom	deciduous wood, managed as coppice with standards	deciduous forest	forest	26	81
Carabidae	decrease	important	pressure presumed	noise exposure	pollution	urbanisation	organisms	The author lists different possible reasons for the decline of carabid individuals and species. He assumes that these reasons are complex and multicausal.	species richness (Artenanzahl hat um x% abgenommen)	counts	species	combination of different sampling methods	interval	1994	2017	Scheffler(2017)	Potsdam, Brandenburg, Germany	regional	Germany	multiple habitats (differentiation impossible)	multiple habitats in general	various habitats	144	356
Lepidoptera	decrease	important	pressure presumed	chemicals in general	pollution	agricultural intensification	habitat & organisms	The author describes some factors, but they are not tested in the study design	species richness (Artenanzahl hat um x% abgenommen)	counts	species	occurrences (through observations, in literature, historic data, collections)	interval	1851	2009	Hanisch(2009)	Köln city area, Wahner Heide, Königsforst, North Rhine-Westphalia	regional	Germany	multiple habitats (differentiation impossible)	multiple habitats in general	various habitats	182	460
Lepidoptera	decrease	important	pressure examined	eutrophication in general	eutrophication	anthropogenic activities in general	habitat condition	The authors examined the decrease of species from oligotroph and eutroph habitat seperatly with the result that oligotroph species declined significanly more than eutroph species. Furthermore the authors discuss the excessive use of nitrogen and phosphoru	species richness (Artenanzahl hat um x% abgenommen)	counts	species	occurrences (through observations, in literature, historic data, collections)	continuous	1901	2000	Maes & Van Dyck(2001)	Throughout Flanders (northern Belgium) grid cells 5 x 5 km (Universal Transverse Mercator)	regional	Belgium	multiple habitats (differentiation impossible)	multiple habitats in general	various habitats	88	240
Lepidoptera	decrease	important	pressure presumed	afforestation (forestation)	forestation	silvicultural intensification	habitat availability	The authors cite other papers which describe negative changes of the Scottish environment; these changes may have affected moths	distribution	number of changing species	species	combination of different sampling methods	continuous	1990	2014	Dennis et al(2019)	Throughout Scotland	regional	United Kingdom	multiple habitats (differentiation impossible)	multiple habitats in general	various habitats	280	814
Lepidoptera	decrease	important	pressure presumed	drainage	management practices	agricultural intensification	habitat condition	The authors cite other papers which describe negative changes of the Scottish environment; these changes may have affected moths	abundance (only with index, e.g. TRIM, RRR (relative reporting rate))	index of abundance	species	light traps	continuous	1975	2014	Dennis et al(2019)	Throughout Scotland	regional	United Kingdom	multiple habitats (differentiation impossible)	multiple habitats in general	various habitats	273	787
Lepidoptera	increase	less important	pressure examined, statistically evaluated	climate warming	climate	climate change	habitat condition	Increasing temperatures were not significant during the studied periode, due to some warm years at the start of the oserved periode. Furthermore there was no genereal increase of invertebrate abundance throughout the sides, hence the authors conculde that temperatur is not a major driver here.	number of individuals	counts	species	transect counts	continuous	1994	2006	Taylor & Morecroft(2009)	Wytham Estate land managment, University of Oxford's farm at Wytham	local	United Kingdom	multiple forms of land use in open, agricultural landscapes	multiple agricultural habitats	agriculture	85	179
Carabidae	decrease	important	pressure presumed	light pollution	pollution	urbanisation	organisms	The author lists different possible reasons for the decline of carabid individuals and species. He assumes that these reasons are complex and multicausal.	species richness (Artenanzahl hat um x% abgenommen)	counts	species	combination of different sampling methods	interval	1994	2017	Scheffler(2017)	Potsdam, Brandenburg, Germany	regional	Germany	multiple habitats (differentiation impossible)	multiple habitats in general	various habitats	144	355
Lepidoptera	decrease	important	pressure presumed	deposition of atmospheric nitrogen	eutrophication	anthropogenic activities in general	habitat condition	The authors discuss how decline after 1982 is mainly accounted to the climate in the 1990s. However, they mention that the continuing decline in woodlands and grasslands might hint towards other involved pressures like managments, air quality or plant quality changes associated with e.g. Nitrogen and CO2 inputs.)	biomass	annual biomass in mg per trap	species	light traps	continuous	1983	2017	Macgregor et al(2019)	Throughout UK, grassland, Rothamsted Light Trap Network	national	United Kingdom	grassland in general	grassland	agriculture	241	697
Lepidoptera	shift	important	pressure correlated	isolation/fragmentation of habitats	land use	anthropogenic activities in general	habitat availability	The authors discuss the effects which led to the decreasing similarity of the communities on the different sampling sites: On the one hand, the diverging conservation measures on the different sites resulted in different habitat structures which were inhabited by less similar species assemblages; on the other hand, the agricultural intensification led to an isolation of the habitats and a reducti…	species composition	NULL	species	transect counts	interval	1972	2001	Augenstein et al(2012)	Western Germany (Eifel), 7 calcareous grasslands, Rhineland-Palatinate, West Germany	regional	Germany	calcareous grassland	grassland	agriculture	220	613
Lepidoptera	decrease	important	pressure examined	isolation/fragmentation of habitats	land use	anthropogenic activities in general	habitat availability	The authors argue that both isolation of habitats and low dispersal ability of the species themselves limit the colonisation of new habitats and thereby the distribution of 24/26 sedative species even though more habitats might be available through climate change.	distribution	number of changing species	species	transect counts	interval	1970	1995	Warren et al(2001)	Throughout UK, sites of the Butterfly Monitoring Scheme	national	United Kingdom	multiple habitats (differentiation impossible)	multiple habitats in general	various habitats	288	846
Lepidoptera	decrease	less important	pressure presumed	light pollution	pollution	urbanisation	organisms	The authors mention loss of habitat quality and connectivity (=fragmentation), loss of biodiversity in the lower trophic level, lowering of water tables, use of pesticides, light pollution and other factors as interacting factors for the long-term decline. Neither of these pressures was analysed in this study. As the authors discuss weather to have the strongest impact these pressures were rated …	distribution	number of changing species	species	occurrences (through observations, in literature, historic data, collections)	continuous	1980	2009	Groenendijk & Ellis(2010)	Throughout The Netherlands	national	Netherlands	multiple habitats (differentiation impossible)	multiple habitats in general	various habitats	232	630
Lepidoptera	decrease	important	pressure correlated	inappropriate conservation management	management practices	nature conservation	habitat & organisms	The authors compare aerial and other photographs of the Spitzberg in the past and today to derive informations about land use and habitat changes; additionally, they take the species traits of the declining taxa into account; from the land use and habitat changes which can be tracked by the comparison of the different photographs, the authors derive further factors which affect butterfly and burn…	species richness (Artenanzahl hat um x% abgenommen)	counts	species	occurrences (through observations, in literature, historic data, collections)	interval	1875	2017	Gottschalk & Komrowski(2017)	Spitzberg near Tübingen, Baden-Wuerttemberg	local	Germany	multiple habitats (differentiation impossible)	multiple habitats in general	various habitats	189	505
Lepidoptera	increase	important	pressure examined	agri-environment schemes/measures	management practices	nature conservation	habitat availability	The shift from conventional to organic farmland led to an increase of grassland and a decrease of arrable fields. Improving the habitat situation for grass dependend species.	number of individuals	counts	species	light traps	continuous	1994	2006	Taylor & Morecroft(2009)	Wytham Estate land managment, University of Oxford's farm at Wytham	local	United Kingdom	multiple forms of land use in open, agricultural landscapes	multiple agricultural habitats	agriculture	86	176
Lepidoptera	stable	not specified	no pressure discussed	no factors discussed	none	none	none		abundance (only with index, e.g. TRIM, RRR (relative reporting rate))	number of changing species	species	light traps	continuous	1975	2014	Dennis et al(2019)	Throughout Scotland	regional	United Kingdom	multiple habitats (differentiation impossible)	multiple habitats in general	various habitats	275	785
Carabidae	decrease	important	pressure presumed	habitat degradation in general	various pressures	anthropogenic activities in general	habitat condition	Before the background of his knowledge about agricultural ecosystems, the author discusses different factors and their impact on these ecosystems. Furthermore, he lists different recommendations to improve the agricultural landscape and its ability for self-regulation	number of individuals	counts	species	pitfall traps	interval	1951	1982	Heydemann(1983)	Rendsburg-Eckernförde, Schleswig-Holstein, Germany	local	Germany	multiple crops	arable land	agriculture	96	197
Lepidoptera	decrease	not specified	no pressure discussed	no factors discussed	none	none	none		abundance (only with index, e.g. TRIM, RRR (relative reporting rate))	index of abundance	species	transect counts	continuous	1992	2017	Van Swaay et al(2018)	Throughout The Netherlands	national	Netherlands	multiple habitats (differentiation impossible)	multiple habitats in general	various habitats	303	872
Lepidoptera	decrease	important	pressure correlated	loss of food resources/ host plants (loss of biodiversity of lower trophic levels)	resource availability	multiple drivers	habitat condition	The authors discuss the changes of the landscape in the study area during the 19th and 20th century; for the description of the relevant factors, they take into account the species traits of the decreasing species (see Hock et al. 1997)	species richness (Artenanzahl hat um x% abgenommen)	counts	species	occurrences (through observations, in literature, historic data, collections)	interval	1860	2008	Laussmann et al(2010)	Wuppertal, Remscheid, Solingen, North Rhine-Westphalia	regional	Germany	multiple habitats (differentiation impossible)	multiple habitats in general	various habitats	195	523
Carabidae	decrease	important	pressure presumed	loss of natural/semi-natural habitats	land use	anthropogenic activities in general	habitat availability	Before the background of his knowledge about agricultural ecosystems, the author discusses different factors and their impact on these ecosystems. Furthermore, he lists different recommendations to improve the agricultural landscape and its ability for self-regulation	species richness (Artenanzahl hat um x% abgenommen)	counts	species	pitfall traps	interval	1951	1982	Heydemann(1983)	Rendsburg-Eckernförde, Schleswig-Holstein, Germany	local	Germany	multiple crops	arable land	agriculture	95	187
Lepidoptera	stable	important	pressure presumed	reversion/ceasing of cultivation	management practices	nature conservation	habitat condition	The authors describe the land use at the sample site as unchanged after the cessation of cultivation in 1888.	diversity indices	alpha diversity	order	light traps	continuous	1965	1993	Woiwod & Harrington(1994)	Greescroft Wilderness, Rothamsted estate, Rothamsted Light Trap Network	local	United Kingdom	forest edge adjacent to grassland	field margin	agriculture	21	69
Lepidoptera	decrease	important	pressure correlated	fertilisers in general	fertiliser	agricultural intensification	habitat condition	The authors describe a set of different factors as well as their changes during the last decades and how they lead to a reduction of habitats and food resources of butterfly/burnet/moth species	abundance (only with index, e.g. TRIM, RRR (relative reporting rate))	index of abundance	species	combination of different sampling methods	continuous	1975	2017	Paehler et al(2019)	North Rhine-Westphalia and Rhineland	regional	Germany	multiple habitats (differentiation impossible)	multiple habitats in general	various habitats	176	424
Lepidoptera	decrease	important	pressure presumed	light pollution	pollution	urbanisation	organisms	The authors cite other papers which describe negative changes of the Scottish environment; these changes may have affected moths	abundance (only with index, e.g. TRIM, RRR (relative reporting rate))	number of changing species	species	light traps	continuous	1975	2014	Dennis et al(2019)	Throughout Scotland	regional	United Kingdom	multiple habitats (differentiation impossible)	multiple habitats in general	various habitats	274	813
Lepidoptera	stable	not specified	no pressure discussed	no factors discussed	none	none	none	Reasons for stable trends were not discussed.	abundance (only with index, e.g. TRIM, RRR (relative reporting rate))	number of changing species	order	light traps	continuous	1968	2002	Conrad et al(2004)	Northern UK, Rothamsted Light Trap Network	regional	United Kingdom	multiple habitats (differentiation impossible)	multiple habitats in general	various habitats	11	20
Carabidae	decrease	important	pressure presumed	pollution in general	pollution	anthropogenic activities in general	habitat & organisms	The author lists different possible reasons for the decline of carabid individuals and species. He assumes that these reasons are complex and multicausal.	species richness (Artenanzahl hat um x% abgenommen)	counts	species	combination of different sampling methods	interval	1994	2017	Scheffler(2017)	Potsdam, Brandenburg, Germany	regional	Germany	multiple habitats (differentiation impossible)	multiple habitats in general	various habitats	144	359
Lepidoptera	decrease	important	pressure presumed	direct killing of organisms	collection activity	anthropogenic activities in general	organisms	The author cites a paper that descibes a detailed study about factors which negatively affect Lepidoptera species (Blab & Kudrna 1982). He discusses the results before the background of this paper.	species richness (Artenanzahl hat um x% abgenommen)	counts	species	occurrences (through observations, in literature, historic data, collections)	interval	1880	1994	Hacker(1995)	Lichtenfels district (Bavaria)	regional	Germany	multiple habitats (differentiation impossible)	multiple habitats in general	various habitats	246	705
Lepidoptera	decrease	important	pressure examined	built-on area	land consumption	anthropogenic activities in general	habitat availability	The authors discuss the massive increase of build-on area to have decreased suitable habitats for butterflies or decreased habitat quality. The authors compare land-use changes between 1834, 1980 and 1995. Furthermore they discuss house building activiti	species richness (Artenanzahl hat um x% abgenommen)	counts	species	occurrences (through observations, in literature, historic data, collections)	continuous	1901	2000	Maes & Van Dyck(2001)	Throughout Flanders (northern Belgium) grid cells 5 x 5 km (Universal Transverse Mercator)	regional	Belgium	multiple habitats (differentiation impossible)	multiple habitats in general	various habitats	88	243
Lepidoptera	decrease	important	pressure correlated	fertilisers in general	fertiliser	agricultural intensification	habitat condition	The authors claim transformations of unfertilized hay meadows into fertilized meadows to be a reason for the decline of dry grassland habitats that led to the decrease of dry grassland species. This factor is correlated with increasing livestock density.	distribution	occupation in general (not grid cells, e.g. habitat)	species	occurrences (through observations, in literature, historic data, collections)	continuous	1951	2000	Lütolf et al(2009)	Communes throughout Switzerland	national	Switzerland	multiple habitats (differentiation impossible)	multiple habitats in general	various habitats	29	90
Carabidae	decrease	less important	pressure examined	climate change in general	climate	climate change	habitat condition	As the hygrophilous species declined during the 1970ies (highest drainage) in spite of a higher than average amount of annual precipitation in the same time, the authors conclude that the drainage had more effect on the carabid population than the increased precipitation	number of individuals	counts	species	pitfall traps	continuous	1959	1989	Den Boer & Van Dijk(1994)	Wijster, Drenthe, NL	local	Netherlands	multiple forms of land use in open, agricultural landscapes	multiple agricultural habitats	agriculture	164	397
Lepidoptera	decrease	important	pressure presumed	afforestation (forestation)	forestation	silvicultural intensification	habitat availability	The authors cite other papers which describe negative changes of the Scottish environment; these changes may have affected moths	abundance (only with index, e.g. TRIM, RRR (relative reporting rate))	index of abundance	species	light traps	continuous	1975	2014	Dennis et al(2019)	Throughout Scotland	regional	United Kingdom	multiple habitats (differentiation impossible)	multiple habitats in general	various habitats	273	786
Carabidae	decrease	not specified	no pressure discussed	no factors discussed	none	none	none		number of individuals	counts	species	pitfall traps	continuous	1973	1984	Van Dijk(1987)	Nuil, Drenthe, the Netherlands	local	Netherlands	multiple habitats (differentiation impossible)	multiple habitats in general	various habitats	147	374
Carabidae	stable	not specified	no pressure discussed	no factors discussed	none	none	none		species richness (Artenanzahl hat um x% abgenommen)	number of changing sites	species	pitfall traps	continuous	1994	2011	Pozsgai et al(2016)	Scotland, ECN Network, Terrestrial Sites	regional	United Kingdom	multiple forms of land use in open, agricultural landscapes	multiple agricultural habitats	agriculture	139	346
Lepidoptera	decrease	less important	pressure examined	land use changes in general	land use	anthropogenic activities in general	habitat & organisms	The authors discuss that land-use change is not the main pressure to exlain the observed long-term changes as the trends remained the same looking at subsets of sites not changing in main land-use type.	biomass	annual biomass in mg per trap	species	light traps	continuous	1983	2017	Macgregor et al(2019)	Throughout UK, woodland, Rothamsted Light Trap Network	national	United Kingdom	forest in general	forest in general	forest	239	652
Lepidoptera	decrease	important	pressure correlated	management practices in general (agricultural)	management practices	agricultural intensification	habitat & organisms	The authors describe the transformation of marginal grassland sites to forests due to abandoment to be a reason for the dry grassland species decline. They furthermore describe a positiv effect of larger farm sizes in combination with less intensively managed unproductive areas while a minimum of managment is still in effect. At the same time the authors raise concern once the managment is ceased.	distribution	occupation in general (not grid cells, e.g. habitat)	species	occurrences (through observations, in literature, historic data, collections)	continuous	1951	2000	Lütolf et al(2009)	Communes throughout Switzerland	national	Switzerland	multiple habitats (differentiation impossible)	multiple habitats in general	various habitats	29	91
Carabidae	increase	not specified	no pressure discussed	no factors discussed	none	none	none		species richness (Artenanzahl hat um x% abgenommen)	number of changing sites	species	pitfall traps	continuous	1994	2011	Pozsgai et al(2016)	Scotland, ECN Network, Terrestrial Sites	regional	United Kingdom	multiple forms of land use in open, agricultural landscapes	multiple agricultural habitats	agriculture	138	344
Lepidoptera	decrease	important	pressure correlated	climate change in general	climate	climate change	habitat condition	The authors use information about the sensitivity of the butterfly species to climate change from Settele et al. 2008 (predictions of range shifts of the species) and compare these predictions with the trends of the species of this survey	species richness (Artenanzahl hat um x% abgenommen)	counts	species	occurrences (through observations, in literature, historic data, collections)	interval	1875	2017	Gottschalk & Komrowski(2017)	Spitzberg near Tübingen, Baden-Wuerttemberg	local	Germany	multiple habitats (differentiation impossible)	multiple habitats in general	various habitats	186	480
Carabidae	increase	less important	pressure examined, statistically evaluated	weather/climate in general	climate	natural drivers	habitat condition	The author correlates the species richness with the mean temperatures in January; warmer temperatures resulted in lower numbers of Carabid species, but this correlation was not statistically significant	species richness (Artenanzahl hat um x% abgenommen)	counts	species	pitfall traps	continuous	2001	2016	Irmler(2019)	Hof Ritzerau (arable land), Ritzerau, Schleswig-Holstein, Germany	local	Germany	multiple crops	arable land	agriculture	184	474
Lepidoptera	increase	important	pressure examined	weather/climate in general	climate	natural drivers	habitat condition	The authors discuss that the biomass trends were not correlated with percipitation, temperature or primary production, however they mention climate in general being a reasonable cause for the sycronised trends throughout different land-use and there by ecosystem types.	biomass	annual biomass in mg per trap	species	light traps	continuous	1967	1982	Macgregor et al(2019)	Throughout UK, urban incl. gardens, Rothamsted Light Trap Network	national	United Kingdom	urban area in general	urban area in general	settlement	244	689
Lepidoptera	decrease	important	pressure presumed	water engineering	land consumption	anthropogenic activities in general	habitat availability	The authors descibe a complex of different factors which led to the decrease of the butterfly and burnet species richness	species richness (Artenanzahl hat um x% abgenommen)	counts	species	occurrences (through observations, in literature, historic data, collections)	interval	1865	2011	Retzlaff & Robrecht(2011)	Lippe district, North Rhine-Westphalia	regional	Germany	multiple habitats (differentiation impossible)	multiple habitats in general	various habitats	215	599
Lepidoptera	decrease	less important	pressure presumed	deposition of atmospheric nitrogen	eutrophication	anthropogenic activities in general	habitat condition	The authors mention this factor without any explanation, but they say that this factor is less important	species richness (Artenanzahl hat um x% abgenommen)	counts	species	combination of different sampling methods	interval	1918	1989	Schiess & Schiess-Bühler(1997)	Thurauen, Northern Kanton Zürich, Switzerland	local	Switzerland	alluvial forest	mixed forest	forest	281	833
Lepidoptera	decrease	important	pressure examined	eutrophication in general	eutrophication	anthropogenic activities in general	habitat condition	The authors examined the decrease of species from oligotroph and eutroph habitat seperatly with the result that oligotroph species declined significanly more than eutroph species. Furthermore the authors discuss the excessive use of nitrogen and phosphoru	distribution	occupied grid cells	species	occurrences (through observations, in literature, historic data, collections)	continuous	1901	2000	Maes & Van Dyck(2001)	Throughout Flanders (northern Belgium) grid cells 5 x 5 km (Universal Transverse Mercator)	regional	Belgium	multiple habitats (differentiation impossible)	multiple habitats in general	various habitats	91	250
Carabidae	increase	not specified	no pressure discussed	no factors discussed	none	none	none		number of individuals	counts	species	pitfall traps	continuous	1994	2008	Brooks et al(2012)	Southern downland, ECN Network, Terrestrial Sites	local	United Kingdom	calcareous grassland	grassland	agriculture	42	120
Carabidae	shift	not important	pressure correlated	short-term instability of habitat conditions	management practices	agriculture in general	habitat condition	The author compared the population fluctuations of species, which were caught in sufficient numbers during 6 or more years in the different habitats; the fluctuations in the field did not exceed those in heathland and forest; for this reason, the author concludes that the decrease of species favouring arable sites was probably related to the changing conditions on the former field site	species composition	NULL	species	pitfall traps	continuous	1973	1984	Van Dijk(1987)	Nuil, Drenthe, the Netherlands	local	Netherlands	multiple habitats (differentiation impossible)	multiple habitats in general	various habitats	150	369
Lepidoptera	decrease	less important	pressure presumed	water engineering	land consumption	anthropogenic activities in general	habitat availability	The authors explain that this (less important) factor might affect butterfly populations in an indirect way: the reduction of fluvial dynamics allows a silvicultural intensification	species richness (Artenanzahl hat um x% abgenommen)	counts	species	combination of different sampling methods	interval	1918	1989	Schiess & Schiess-Bühler(1997)	Thurauen, Northern Kanton Zürich, Switzerland	local	Switzerland	alluvial forest	mixed forest	forest	281	834
Carabidae	shift	important	pressure examined	agri-environment schemes/measures	management practices	nature conservation	habitat availability	After the establishment of the beetle banks, the species composition changed from species overwintering in open fields to species overwintering in field boundaries during the study periond	species composition	NULL	species	turf samples	continuous	1987	1994	MacLeod et al(2004)	North Hampshire, UK	local	United Kingdom	grassy bank (inside of the agricultural area)	field margin	agriculture	173	414
Carabidae	decrease	important	pressure presumed	loss of natural/semi-natural habitats	land use	anthropogenic activities in general	habitat availability	Before the background of his knowledge about agricultural ecosystems, the author discusses different factors and their impact on these ecosystems. Furthermore, he lists different recommendations to improve the agricultural landscape and its ability for self-regulation	number of individuals	counts	species	pitfall traps	interval	1951	1982	Heydemann(1983)	Rendsburg-Eckernförde, Schleswig-Holstein, Germany	local	Germany	multiple crops	arable land	agriculture	96	195
Lepidoptera	decrease	important	pressure correlated	loss of food resources/ host plants (loss of biodiversity of lower trophic levels)	resource availability	multiple drivers	habitat condition	The authors state (and cite a paper) that the increased nitrogen deposition negatively affects nitrogen-sensitive plant species which leads to cascading losses of plant predators. In this study, the larval food source arises as an important factor determining the population trends, so the authors conclude that the nitrogen deposition is an important factor which negatively affects moth species.	abundance (only with index, e.g. TRIM, RRR (relative reporting rate))	number of changing species	species	light traps	continuous	1974	2014	Coulthard et al(2019)	Throughout UK, Rothamsted Light Trap Network	national	United Kingdom	multiple habitats (differentiation impossible)	multiple habitats in general	various habitats	283	840
Lepidoptera	increase	not specified	no pressure discussed	no factors discussed	none	none	none		abundance (only with index, e.g. TRIM, RRR (relative reporting rate))	number of changing species	species	transect counts	continuous	1992	2017	Van Swaay et al(2018)	Throughout The Netherlands	national	Netherlands	multiple habitats (differentiation impossible)	multiple habitats in general	various habitats	306	875
Lepidoptera	decrease	important	pressure correlated	loss of food resources/ host plants (loss of biodiversity of lower trophic levels)	resource availability	multiple drivers	habitat condition	The authors compare aerial and other photographs of the Spitzberg in the past and today to derive informations about land use and habitat changes; additionally, they take the species traits of the declining taxa into account; from the land use and habitat changes which can be tracked by the comparison of the different photographs, the authors derive further factors which affect butterfly and burn…	species richness (Artenanzahl hat um x% abgenommen)	counts	species	occurrences (through observations, in literature, historic data, collections)	interval	1875	2017	Gottschalk & Komrowski(2017)	Spitzberg near Tübingen, Baden-Wuerttemberg	local	Germany	multiple habitats (differentiation impossible)	multiple habitats in general	various habitats	186	486
Carabidae	decrease	important	pressure correlated	deposition of atmospheric nitrogen	eutrophication	anthropogenic activities in general	habitat condition	The fertilisation resulted in an extension of grasses which led to changing habitat conditions; the authors derive from the decrease of habitat specialists (heathland, sandy habitats) that these changes affect the carabid populations; the ferilisation was described as a factor, but it was neither measured nor references were given	number of individuals	counts	species	pitfall traps	continuous	1959	1989	Den Boer & Van Dijk(1994)	Wijster, Drenthe, NL	local	Netherlands	multiple forms of land use in open, agricultural landscapes	multiple agricultural habitats	agriculture	164	395
Lepidoptera	increase	less important	pressure presumed	improved air quality	pollution	nature conservation	habitat condition	The underlying factors were derived by evaluating ecological groups within the data._x000D_ The factors were discussed for the entire UK not for specific regions (N, SE, SW).	abundance (only with index, e.g. TRIM, RRR (relative reporting rate))	number of changing species	order	light traps	continuous	1968	2002	Conrad et al(2004)	South-western UK, Rothamsted Light Trap Network	regional	United Kingdom	multiple forms of land use in open, agricultural landscapes	multiple agricultural habitats	agriculture	12	49
Carabidae	increase	important	pressure correlated	agricultural intensification in general	land use	agricultural intensification	habitat & organisms	The authors discuss the effects which led to the decreasing similarity of the communities on the different sampling sites: On the one hand, the diverging conservation measures on the different sites resulted in different habitat structures which were inhabited by less similar species assemblages; on the other hand, the agricultural intensification led to an isolation of the habitats and a reducti…	diversity indices	beta diversity	species	pitfall traps	interval	1987	2011	Augenstein et al(2012)	East Luxembourg (Luxembourg Gutland), western Germany (Eifel)	regional	multi-national studies	calcareous grassland	grassland	agriculture	218	612
Lepidoptera	decrease	important	pressure presumed	increased management of grasslands (in general)	management practices	agricultural intensification	habitat & organisms	The authors cite different papers and list the most important factors suggested in these papers	species richness (Artenanzahl hat um x% abgenommen)	counts	species	occurrences (through observations, in literature, historic data, collections)	interval	1900	2004	Lenz & Schulten(2005)	Düsseldorf, North Rhine-Westphalia	regional	Germany	multiple habitats (differentiation impossible)	multiple habitats in general	various habitats	181	449
Lepidoptera	decrease	important	pressure presumed	agricultural intensification in general	land use	agricultural intensification	habitat & organisms	The authors explain that especially for moth in the agricultural landscape, the intensification of the management leads to a decrease of formerly abundant species	abundance (only with index, e.g. TRIM, RRR (relative reporting rate))	index of abundance	species	combination of different sampling methods	continuous	1975	2017	Paehler et al(2019)	North Rhine-Westphalia and Rhineland	regional	Germany	multiple habitats (differentiation impossible)	multiple habitats in general	various habitats	175	421
Carabidae	decrease	less important	pressure presumed	inappropriate conservation management	management practices	nature conservation	habitat & organisms	The authors assume that the management practices might be insufficient to create suitable habitat conditions for some specialist species (the intensive autumn management, e. g. grazing and/or mowing, might have a negative impact on larval stages)	diversity indices	alpha diversity	species	pitfall traps	interval	1988	2005	Van Noordwijk et al(2017)	South-Limburg (8 sites)	regional	Netherlands	calcareous grassland	grassland	agriculture	97	213
Lepidoptera	shift	important	pressure correlated	climate change in general	climate	climate change	habitat condition	The authors discuss that climate change by itself did not explain little of the observed trend, however in combination with habitat availability it made up to 50% of the range variation. The authors suggest the northward expansion due to climatic forces i	distribution	counts	species	observations	interval	1976	2015	Platts et al(2019)	Throughout UK	national	United Kingdom	multiple habitats (differentiation impossible)	multiple habitats in general	various habitats	257	759
Lepidoptera	decrease	important	pressure correlated	isolation/fragmentation of habitats	land use	anthropogenic activities in general	habitat availability	The authors define fragmentation and an over all decline in habitat quality being the main factors responsible for the butterfly decline in northwestern Europe. They analysed mobile vs. sedentary (less mobile) species finding a significantly greater decli	species richness (Artenanzahl hat um x% abgenommen)	counts	species	occurrences (through observations, in literature, historic data, collections)	continuous	1901	2000	Maes & Van Dyck(2001)	Throughout Flanders (northern Belgium) grid cells 5 x 5 km (Universal Transverse Mercator)	regional	Belgium	multiple habitats (differentiation impossible)	multiple habitats in general	various habitats	88	248
Lepidoptera	decrease	less important	pressure presumed	land use changes in general	land use	anthropogenic activities in general	habitat & organisms	The author explains that the light trap might have attracted the moth of the surroundings as well as those of the study area, so that the results might represent the surrounding environment or rather the "landscape health" and not only the site specific conditions	abundance (only with index, e.g. TRIM, RRR (relative reporting rate))	number of changing species	species	light traps	continuous	1997	2017	Hallmann et al(2019)	de Kaaistoep, Tilburg, NL	local	Netherlands	multiple forms of land use in open, agricultural landscapes	multiple agricultural habitats	agriculture	131	332
Lepidoptera	increase	less important	pressure presumed	improved air quality	pollution	nature conservation	habitat condition	The underlying factors were derived by evaluating ecological groups within the data._x000D_ The factors were discussed for the entire UK not for specific regions (N, SE, SW).	abundance (only with index, e.g. TRIM, RRR (relative reporting rate))	number of changing species	order	light traps	continuous	1968	2002	Conrad et al(2004)	South-eastern UK, Rothamsted Light Trap Network	regional	United Kingdom	multiple forms of land use in open, agricultural landscapes	multiple agricultural habitats	agriculture	15	56
Lepidoptera	decrease	important	pressure presumed	improved air quality	pollution	nature conservation	habitat condition	The authors discuss how decline after 1982 is mainly accounted to the climate in the 1990s. However, they mention that the continuing decline in woodlands and grasslands might hint towards other involved pressures like managments, air quality or plant quality changes associated with e.g. Nitrogen and CO2 inputs.)	biomass	annual biomass in mg per trap	species	light traps	continuous	1983	2017	Macgregor et al(2019)	Throughout UK, woodland, Rothamsted Light Trap Network	national	United Kingdom	forest in general	forest in general	forest	239	693
Lepidoptera	increase	important	pressure correlated	climate warming	climate	climate change	habitat condition	The authors cite papers which state that climate change is likely to be driving the northward range expansions recorded for moths in the UK; this corresponds with the increases of occupancy of some species in the present paper	distribution	number of changing species	species	combination of different sampling methods	continuous	1990	2014	Dennis et al(2019)	Throughout Scotland	regional	United Kingdom	multiple habitats (differentiation impossible)	multiple habitats in general	various habitats	278	778
Lepidoptera	decrease	less important	pressure examined, statistically evaluated	availability of food plant resources	resource availability	multiple drivers	habitat condition	The authors state that they found no significant relationship between occurrence decline and host plant distribution. However they state further that rare species are often not widespread and availability of host plants might still change locally.	abundance (only with index, e.g. TRIM, RRR (relative reporting rate))	number of changing species	species	occurrences (through observations, in literature, historic data, collections)	interval	1970	2010	Fox et al(2014)	Throughout UK	national	United Kingdom	multiple habitats (differentiation impossible)	multiple habitats in general	various habitats	44	114
Lepidoptera	decrease	important	pressure correlated	agricultural intensification in general	land use	agricultural intensification	habitat & organisms	The authors discuss the changes of the landscape in the study area during the 19th and 20th century; for the description of the relevant factors, they take into account the species traits of the decreasing species (see Hock et al. 1997)	species richness (Artenanzahl hat um x% abgenommen)	counts	species	occurrences (through observations, in literature, historic data, collections)	interval	1860	2008	Laussmann et al(2010)	Wuppertal, Remscheid, Solingen, North Rhine-Westphalia	regional	Germany	multiple habitats (differentiation impossible)	multiple habitats in general	various habitats	195	522
Lepidoptera	decrease	not specified	no pressure discussed	no factors discussed	none	none	none	no other factors than the trapping method was discused	distribution	occupied grid cells	species	occurrences (through observations, in literature, historic data, collections)	interval	1890	2017	Van Strien et al(2019)	Throughout The Netherlands	national	Netherlands	multiple habitats (differentiation impossible)	multiple habitats in general	various habitats	206	895
Lepidoptera	decrease	important	pressure presumed	use of pesticides in general	pesticides	agricultural intensification	habitat & organisms	The authors discuss the results in the light of other publications	species richness (Artenanzahl hat um x% abgenommen)	counts	species	transect counts	interval	1973	2012	Herrig et al(2014)	Trier (Petrisberg), Rhineland-Palatinate	local	Germany	fallow land	multiple agricultural habitats	agriculture	207	571
Carabidae	decrease	not specified	no pressure discussed	no factors discussed	none	none	none		number of individuals	number of changing sites	species	pitfall traps	continuous	1994	2011	Pozsgai et al(2016)	Scotland, ECN Network, Terrestrial Sites	regional	United Kingdom	multiple forms of land use in open, agricultural landscapes	multiple agricultural habitats	agriculture	140	343
Lepidoptera	decrease	less important	pressure presumed	isolation/fragmentation of habitats	land use	anthropogenic activities in general	habitat availability	The authors mention loss of habitat quality and connectivity (=fragmentation), loss of biodiversity in the lower trophic level, lowering of water tables, use of pesticides, light pollution and other factors as interacting factors for the long-term decline. Neither of these pressures was analysed in this study. As the authors discuss weather to have the strongest impact these pressures were rated …	distribution	number of changing species	species	occurrences (through observations, in literature, historic data, collections)	continuous	1980	2009	Groenendijk & Ellis(2010)	Throughout The Netherlands	national	Netherlands	multiple habitats (differentiation impossible)	multiple habitats in general	various habitats	232	626
Lepidoptera	decrease	important	pressure correlated	agricultural intensification in general	land use	agricultural intensification	habitat & organisms	The authors discuss the changes of the landscape in the study area during the 19th and 20th century; for the description of the relevant factors, they take into account the species traits of the decreasing species (see Hock et al. 1997)	number of individuals	number of changing species	species	occurrences (through observations, in literature, historic data, collections)	interval	1860	2008	Laussmann et al(2010)	Wuppertal, Remscheid, Solingen, North Rhine-Westphalia	regional	Germany	multiple habitats (differentiation impossible)	multiple habitats in general	various habitats	197	542
Lepidoptera	decrease	important	pressure presumed	agricultural intensification in general	land use	agricultural intensification	habitat & organisms	The underlying factors were derived by evaluating ecological groups within the data._x000D_ The factors were discussed for the entire UK not for specific regions (N, SE, SW).	abundance (only with index, e.g. TRIM, RRR (relative reporting rate))	number of changing species	order	light traps	continuous	1968	2002	Conrad et al(2004)	South-eastern UK, Rothamsted Light Trap Network	regional	United Kingdom	multiple forms of land use in open, agricultural landscapes	multiple agricultural habitats	agriculture	16	57
Carabidae	decrease	important	pressure examined	drainage	management practices	agricultural intensification	habitat condition	The drainage practices and their change over the time were shortly described in the paper; the authors derive from the decrease of hygrophilous species during the time of the highest drainage that these practices affected the carabid beetle species composition	number of individuals	counts	species	pitfall traps	continuous	1959	1989	Den Boer & Van Dijk(1994)	Wijster, Drenthe, NL	local	Netherlands	multiple forms of land use in open, agricultural landscapes	multiple agricultural habitats	agriculture	164	398
Lepidoptera	increase	important	pressure correlated	afforestation (forestation)	forestation	silvicultural intensification	habitat availability	The authors assume that some factors that negatively affect many moth species might have a positive effect on other species; e. g. afforestation might have a positive effect on species that use coniferous trees as larval host plants	abundance (only with index, e.g. TRIM, RRR (relative reporting rate))	number of changing species	species	light traps	continuous	1975	2014	Dennis et al(2019)	Throughout Scotland	regional	United Kingdom	multiple habitats (differentiation impossible)	multiple habitats in general	various habitats	276	783
Lepidoptera	increase	important	pressure presumed	climate change in general	climate	climate change	habitat condition	The authors argue that weather has a high infulence on the yearly preformance of moths in general. Hence, climate change as the long term pattern of weather conditions has a strong impact on moths according to the authors.	distribution	number of changing species	species	occurrences (through observations, in literature, historic data, collections)	continuous	1980	2009	Groenendijk & Ellis(2010)	Throughout The Netherlands	national	Netherlands	multiple habitats (differentiation impossible)	multiple habitats in general	various habitats	233	623
Lepidoptera	decrease	important	pressure presumed	fertilisers in general	fertiliser	agricultural intensification	habitat condition	The authors cite other papers which describe negative changes of the Scottish environment; these changes may have affected moths	distribution	number of changing species	species	combination of different sampling methods	continuous	1990	2014	Dennis et al(2019)	Throughout Scotland	regional	United Kingdom	multiple habitats (differentiation impossible)	multiple habitats in general	various habitats	280	818
Lepidoptera	decrease	important	pressure presumed	afforestation (forestation)	forestation	silvicultural intensification	habitat availability	The author describes some factors, but they are not tested in the study design	species richness (Artenanzahl hat um x% abgenommen)	counts	species	occurrences (through observations, in literature, historic data, collections)	interval	1851	2009	Hanisch(2009)	Köln city area, Wahner Heide, Königsforst, North Rhine-Westphalia	regional	Germany	multiple habitats (differentiation impossible)	multiple habitats in general	various habitats	182	461
Lepidoptera	decrease	not specified	no pressure discussed	no factors discussed	none	none	none		biomass	calculated	species	light traps	continuous	1991	2006	Kinsella et al(2019)	York, University of York campus, Rothamsted Insect Survey	local	United Kingdom	multiple habitats (differentiation impossible)	multiple habitats in general	various habitats	256	746
Lepidoptera	decrease	important	pressure presumed	climate change in general	climate	climate change	habitat condition	The authors state that some butterfly species are negatively affected by climate change	abundance (only with index, e.g. TRIM, RRR (relative reporting rate))	number of changing species	species	transect counts	continuous	1976	2014	Fox et al(2015)	Throughout UK	national	United Kingdom	multiple habitats (differentiation impossible)	multiple habitats in general	various habitats	222	721
Lepidoptera	decrease	important	pressure presumed	increased management of grasslands (in general)	management practices	agricultural intensification	habitat & organisms	The author describes some factors, but they are not tested in the study design	species richness (Artenanzahl hat um x% abgenommen)	counts	species	occurrences (through observations, in literature, historic data, collections)	interval	1851	2009	Hanisch(2009)	Köln city area, Wahner Heide, Königsforst, North Rhine-Westphalia	regional	Germany	multiple habitats (differentiation impossible)	multiple habitats in general	various habitats	182	459
Carabidae	decrease	not specified	no pressure discussed	no factors discussed	none	none	none		abundance (only with index, e.g. TRIM, RRR (relative reporting rate))	number of changing species	species	light traps	continuous	1997	2017	Hallmann et al(2019)	de Kaaistoep, Tilburg, NL	local	Netherlands	multiple forms of land use in open, agricultural landscapes	multiple agricultural habitats	agriculture	134	335
Lepidoptera	increase	important	pressure presumed	climate warming	climate	climate change	habitat condition	The underlying factors were derived by evaluating ecological groups within the data._x000D_ The factors were discussed for the entire UK not for specific regions (N, SE, SW).	abundance (only with index, e.g. TRIM, RRR (relative reporting rate))	number of changing species	order	light traps	continuous	1968	2002	Conrad et al(2004)	South-eastern UK, Rothamsted Light Trap Network	regional	United Kingdom	multiple forms of land use in open, agricultural landscapes	multiple agricultural habitats	agriculture	15	55
Lepidoptera	decrease	important	pressure presumed	use of pesticides in general	pesticides	agricultural intensification	habitat & organisms	The authors mention pesticides to be a pressure for the observed decline.	abundance (only with index, e.g. TRIM, RRR (relative reporting rate))	number of changing species	species	occurrences (through observations, in literature, historic data, collections)	continuous	1750	2017	Habel et al(2019b)	Throughout Baden-Wuerttemberg, SW Germany	regional	Germany	multiple habitats (differentiation impossible)	multiple habitats in general	various habitats	236	644
Lepidoptera	decrease	important	pressure presumed	availability of food plant resources	resource availability	multiple drivers	habitat condition	Habitat quality is declining due to eutropication that leeds foot plant loss and a genereal strong decline of nectar sources. The authors cite other sources for this.	distribution	occupied grid cells	species	occurrences (through observations, in literature, historic data, collections)	continuous	1991	2010	Maes et al(2012)	Throughout Flanders (northern Belgium) grid cells 5 x 5 km (Universal Transverse Mercator)	regional	Belgium	multiple habitats (differentiation impossible)	multiple habitats in general	various habitats	92	208
Carabidae	increase	less important	pressure examined, statistically evaluated	climate warming	climate	climate change	habitat condition	Increasing temperatures were not significant during the studied periode, due to some warm years at the start of the oserved periode. Furthermore there was no genereal increase of invertebrate abundance throughout the sides, hence the authors conculde that temperatur is not a major driver here.	number of individuals	counts	species	pitfall traps	continuous	1994	2006	Taylor & Morecroft(2009)	Wytham Estate land managment, University of Oxford's farm at Wytham	local	United Kingdom	multiple forms of land use in open, agricultural landscapes	multiple agricultural habitats	agriculture	87	181
Lepidoptera	inconsistent	important	pressure presumed	weather/climate in general	climate	natural drivers	habitat condition	The authors discuss that the change of warm dry and colder wet weather periods has presumably an influence on distribution shifts of species. Namely warm period 1930-1950 and wet in the 1960s.	distribution	number of changing species	species	occurrences (through observations, in literature, historic data, collections)	interval	1901	1985	Van Swaay(1990)	Throughout The Netherlands	national	Netherlands	multiple habitats (differentiation impossible)	multiple habitats in general	various habitats	172	415
Lepidoptera	increase	less important	pressure examined	land use changes in general	land use	anthropogenic activities in general	habitat & organisms	The authors discuss that land-use change is not the main pressure to exlain the observed long-term changes as the trends remained the same looking at subsets of sites not changing in main land-use type.	biomass	annual biomass in mg per trap	species	light traps	continuous	1967	1982	Macgregor et al(2019)	Throughout UK, urban incl. gardens, Rothamsted Light Trap Network	national	United Kingdom	urban area in general	urban area in general	settlement	244	657
Lepidoptera	increase	less important	pressure examined	land use changes in general	land use	anthropogenic activities in general	habitat & organisms	The authors discuss that land-use change is not the main pressure to exlain the observed long-term changes as the trends remained the same looking at subsets of sites not changing in main land-use type.	biomass	annual biomass in mg per trap	species	light traps	continuous	1967	1982	Macgregor et al(2019)	Throughout UK, grassland, Rothamsted Light Trap Network	national	United Kingdom	grassland in general	grassland	agriculture	240	653
Lepidoptera	decrease	important	pressure presumed	forestation in general	forestation	anthropogenic activities in general	habitat condition	The authors discuss that the forestation affects moth and butterfly populations, but not as strong as the agricultural practices in open landscapes	abundance (only with index, e.g. TRIM, RRR (relative reporting rate))	index of abundance	species	combination of different sampling methods	continuous	1975	2017	Paehler et al(2019)	North Rhine-Westphalia and Rhineland	regional	Germany	multiple habitats (differentiation impossible)	multiple habitats in general	various habitats	177	441
Carabidae	inconsistent	not specified	no pressure discussed	no factors discussed	none	none	none		number of individuals	counts	species	pitfall traps	continuous	1993	2009	Eyre et al(2016)	Drayton Farm, ECN terrestrial network, Warwickshire, UK	local	United Kingdom	multiple forms of land use in open, agricultural landscapes	multiple agricultural habitats	agriculture	67	160
Lepidoptera	decrease	important	pressure correlated	isolation/fragmentation of habitats	land use	anthropogenic activities in general	habitat availability	The authors define fragmentation and an over all decline in habitat quality being the main factors responsible for the butterfly decline in northwestern Europe. They analysed mobile vs. sedentary (less mobile) species finding a significantly greater decli	distribution	occupied grid cells	species	occurrences (through observations, in literature, historic data, collections)	continuous	1901	2000	Maes & Van Dyck(2001)	Throughout Flanders (northern Belgium) grid cells 5 x 5 km (Universal Transverse Mercator)	regional	Belgium	multiple habitats (differentiation impossible)	multiple habitats in general	various habitats	91	258
Lepidoptera	stable	not specified	no pressure discussed	no factors discussed	none	none	none	no other factors than the trapping method was discused	distribution	number of changing sites	species	transect counts	continuous	1992	2007	Van Dyck et al(2009)	Throughout NL, Dutch Butterfly Monitoring Scheme	national	Netherlands	multiple habitats (differentiation impossible)	multiple habitats in general	various habitats	112	893
Lepidoptera	shift	important	pressure examined	grazing (nature conservation)	management practices	nature conservation	habitat & organisms	The authors discuss how the change of grazing managment led to a temporary more differentiated habitat structure with tall and short grases as the sheep left the spreeding tall tor grass standing. The authors stress the opinion that this effect is only temporary as it is a relict of the change process.	species composition	counts	species	transect counts	continuous	1978	1987	Pollard(1991)	Castle Hill national nature reserve, South Downs, near Lewes, South England	local	United Kingdom	semi-natural calcareous grassland	grassland	agriculture	179	425
Lepidoptera	decrease	important	pressure presumed	deposition of atmospheric nitrogen	eutrophication	anthropogenic activities in general	habitat condition	The authors mention the combined effects of fragmentation and atmospheric nitrogen deposition to be a main pressure for heathland butterflies after 1980. _x000D_ Till 1980 butterfly numbers within the habitats remained stable and total losses were mainly due to habitat loss.	distribution	occupied grid cells	species	occurrences (through observations, in literature, historic data, collections)	interval	1890	2017	Van Strien et al(2019)	Heathland throughout the Netherlands	national	Netherlands	heathland in general	heathland	other vegetation	201	552
Lepidoptera	decrease	important	pressure correlated	mineral fertilisers	fertiliser	agricultural intensification	habitat condition	The authors discuss the changes of the landscape in the study area during the 19th and 20th century; for the description of the relevant factors, they take into account the species traits of the decreasing species (see Hock et al. 1997)	number of individuals	number of changing species	species	occurrences (through observations, in literature, historic data, collections)	interval	1860	2008	Laussmann et al(2010)	Wuppertal, Remscheid, Solingen, North Rhine-Westphalia	regional	Germany	multiple habitats (differentiation impossible)	multiple habitats in general	various habitats	197	544
Lepidoptera	decrease	important	pressure correlated	use of herbicides	pesticides	agricultural intensification	habitat condition	The authors describe a set of different factors as well as their changes during the last decades and how they lead to a reduction of habitats and food resources of butterfly/burnet/moth species	abundance (only with index, e.g. TRIM, RRR (relative reporting rate))	index of abundance	species	combination of different sampling methods	continuous	1975	2017	Paehler et al(2019)	North Rhine-Westphalia and Rhineland	regional	Germany	multiple habitats (differentiation impossible)	multiple habitats in general	various habitats	174	416
Lepidoptera	decrease	important	pressure presumed	decline in mixed farming	land use	multiple drivers	habitat & organisms	The authors cite other papers which describe negative changes of the Scottish environment; these changes may have affected moths	abundance (only with index, e.g. TRIM, RRR (relative reporting rate))	index of abundance	species	light traps	continuous	1975	2014	Dennis et al(2019)	Throughout Scotland	regional	United Kingdom	multiple habitats (differentiation impossible)	multiple habitats in general	various habitats	273	788
Lepidoptera	increase	important	pressure presumed	afforestation (nature conservation)	forestation	nature conservation	habitat availability	The underlying factors were derived by evaluating ecological groups within the data._x000D_ The factors were discussed for the entire UK not for specific regions (N, SE, SW).	abundance (only with index, e.g. TRIM, RRR (relative reporting rate))	number of changing species	order	light traps	continuous	1968	2002	Conrad et al(2004)	South-eastern UK, Rothamsted Light Trap Network	regional	United Kingdom	multiple forms of land use in open, agricultural landscapes	multiple agricultural habitats	agriculture	15	54
Lepidoptera	decrease	less important	pressure presumed	water engineering	land consumption	anthropogenic activities in general	habitat availability	The authors explain that this (less important) factor might affect butterfly populations in an indirect way: the reduction of fluvial dynamics allows a silvicultural intensification	number of individuals	counts	species	combination of different sampling methods	interval	1918	1989	Schiess & Schiess-Bühler(1997)	Thurauen, Northern Kanton Zürich, Switzerland	local	Switzerland	alluvial forest	mixed forest	forest	282	830
Lepidoptera	decrease	important	pressure presumed	forestation in general	forestation	anthropogenic activities in general	habitat condition	The authors descibe a complex of different factors which led to the decrease of the butterfly and burnet species richness	species richness (Artenanzahl hat um x% abgenommen)	counts	species	occurrences (through observations, in literature, historic data, collections)	interval	1865	2011	Retzlaff & Robrecht(2011)	Lippe district, North Rhine-Westphalia	regional	Germany	multiple habitats (differentiation impossible)	multiple habitats in general	various habitats	215	597
Carabidae	decrease	less important	pressure presumed	isolation/fragmentation of habitats	land use	anthropogenic activities in general	habitat availability	The authors cite a paper which mentions the habitat isolation as an important factor for the decrease of species with a low dispersal power	distribution	number of changing species	species	literature or historical data; records (Museums Sammlungen, Meldungen aus Publikationen)	interval	1870	1988	Desender & Turin(1989)	Throughout the Netherlands, Denmark, Belgium and Luxembourg	multi-national	multi-national studies	multiple habitats (differentiation impossible)	multiple habitats in general	various habitats	63	150
Lepidoptera	decrease	important	pressure presumed	land use changes in general	land use	anthropogenic activities in general	habitat & organisms	The authors discuss habitat modifications as most important factor for the decline of widespread moths in the south. As South UK has experienced a more server loss of semi natural grassland comparing 1931-1941 and 2000 (Junker 2010).	abundance (only with index, e.g. TRIM, RRR (relative reporting rate))	number of changing species	species	occurrences (through observations, in literature, historic data, collections)	interval	1970	2010	Fox et al(2014)	Southern UK, National Moth Recording Scheme, 10x10km grid	regional	United Kingdom	multiple forms of land use in open, agricultural landscapes	multiple agricultural habitats	agriculture	46	110
Lepidoptera	decrease	important	pressure presumed	climate change in general	climate	climate change	habitat condition	The authors mention climate change as one of the potential causes for the observed decline citing other authors.	species richness (Artenanzahl hat um x% abgenommen)	counts	species	transect counts	continuous	2005	2015	Rada et al(2019)	Throughout Germany, Butterfly Monitoring Scheme	national	Germany	multiple habitats (differentiation impossible)	multiple habitats in general	various habitats	200	547
Lepidoptera	decrease	not important	pressure presumed	climate warming	climate	climate change	habitat condition	The authors mention further climate warming as a positive pressure altering the net capacity of ecosystems in Britain to support butterfly species. Hence the factor is rated at not important for the decline.	distribution	number of changing species	species	observations	interval	1970	1999	Thomas et al(2004)	Throughout UK	national	United Kingdom	multiple habitats (differentiation impossible)	multiple habitats in general	various habitats	180	427
Carabidae	decrease	important	pressure presumed	cutting regime	management practices	agricultural intensification	habitat & organisms	Before the background of his knowledge about agricultural ecosystems, the author discusses different factors and their impact on these ecosystems. Furthermore, he lists different recommendations to improve the agricultural landscape and its ability for self-regulation	number of individuals	counts	species	pitfall traps	interval	1951	1982	Heydemann(1983)	Rendsburg-Eckernförde, Schleswig-Holstein, Germany	local	Germany	multiple crops	arable land	agriculture	96	193
Lepidoptera	decrease	important	pressure correlated	afforestation (forestation)	forestation	silvicultural intensification	habitat availability	The author describes the history of land use and its changes from the past until today; for this, he cites different papers; he takes into account the species traits of the taxa which were no longer found in the Diemel valley and derives the factors which led to their local extinction	species richness (Artenanzahl hat um x% abgenommen)	counts	species	occurrences (through observations, in literature, historic data, collections)	interval	1840	2000	Fartmann(2004)	Diemel valley, North Rhine-Westphalia, Hesse	regional	Germany	multiple habitats (differentiation impossible)	multiple habitats in general	various habitats	194	514
Lepidoptera	decrease	important	pressure examined	loss of natural/semi-natural habitats	land use	anthropogenic activities in general	habitat availability	The authors discuss that the majority of heathlands and nutrient-poor grasslands were transformed into arable lands, coniferplantations or other land-uses in the north east of Flanders. Only small and medium size heathlands and decidous woods remain. They further compare land-use changes between 1834, 1980 and 1995.	distribution	number of changing species	species	occurrences (through observations, in literature, historic data, collections)	continuous	1901	2000	Maes & Van Dyck(2001)	Throughout Flanders (northern Belgium) grid cells 5 x 5 km (Universal Transverse Mercator)	regional	Belgium	multiple habitats (differentiation impossible)	multiple habitats in general	various habitats	89	238
Carabidae	decrease	important	pressure correlated	habitat degradation in general	various pressures	anthropogenic activities in general	habitat condition	The time trends of the evaluated species were correlated with the destruction of habitats (e. g. heathland) during the 20th century	distribution	occupied grid cells	species	literature or historical data; records (Museums Sammlungen, Meldungen aus Publikationen)	continuous	1870	1979	Turin & Den Boer(1988)	Throughout The Netherlands	national	Netherlands	multiple habitats (differentiation impossible)	multiple habitats in general	various habitats	65	154
Carabidae	increase	important	pressure examined, statistically evaluated	afforestation (forestation)	forestation	silvicultural intensification	habitat availability	Two common forest species (Carabus problematicus, C. auronitens) increased their distribution significantly	distribution	number of changing species	species	occurrences (through observations, in literature, historic data, collections)	continuous	1880	1990	Desender et al(1994)	Throughout Belgium; grid cells 5 x 5 km (Universal Transverse Mercator)	national	Belgium	multiple habitats (differentiation impossible)	multiple habitats in general	various habitats	59	142
Carabidae	decrease	important	pressure presumed	eutrophication in general	eutrophication	anthropogenic activities in general	habitat condition	The author lists different possible reasons for the decline of carabid individuals and species. He assumes that these reasons are complex and multicausal.	number of individuals	counts	species	combination of different sampling methods	interval	1994	2017	Scheffler(2017)	Potsdam, Brandenburg, Germany	regional	Germany	multiple habitats (differentiation impossible)	multiple habitats in general	various habitats	145	367
Lepidoptera	decrease	not specified	no pressure discussed	no factors discussed	none	none	none		number of individuals	counts	species	light traps	continuous	1991	2006	Kinsella et al(2019)	York, University of York campus, Rothamsted Insect Survey	local	United Kingdom	multiple habitats (differentiation impossible)	multiple habitats in general	various habitats	254	744
Lepidoptera	decrease	important	pressure correlated	agricultural landscape homogenisation	land use	agricultural intensification	habitat availability	The authors mention 3 main reasons for the observed declines: reduction of landscape heterogeneity, isolation of habitats and loss of larger habitats. Reduction of landscape heterogeneity took place around/after the first study year in this area. Furtherm	species richness (Artenanzahl hat um x% abgenommen)	number of changing species	species	transect counts	interval	1972	2001	Wenzel et al(2005)	Western Germany (Eifel), 7 calcareous grasslands, Rhineland-Palatinate, West Germany	regional	Germany	calcareous grassland	grassland	agriculture	251	752
Carabidae	increase	not specified	no pressure discussed	no factors discussed	none	none	none		abundance (only with index, e.g. TRIM, RRR (relative reporting rate))	number of changing species	species	light traps	continuous	1997	2017	Hallmann et al(2019)	de Kaaistoep, Tilburg, NL	local	Netherlands	multiple forms of land use in open, agricultural landscapes	multiple agricultural habitats	agriculture	136	337
Lepidoptera	stable	important	pressure examined	climate change in general	climate	climate change	habitat condition	The author discusses how climate change might have an effect for butterflies in North western Switzerland. First the region is better suited for thermophilic species. This is demonstrated by four new observed species that expended their distribution northwards. Second the author discusses the possibility of altitude shifts with both examples for species shifting to higher altitudes (3 species) an…	number of individuals	number of changing species	species	occurrences (through observations, in literature, historic data, collections)	scattered	1850	2011	Artmann-Graf(2015)	Central Northwest Switzerland, larger perimeter, mainly Kanton Solothurn		Switzerland	multiple habitats (differentiation impossible)	multiple habitats in general	various habitats	310	884
Lepidoptera	decrease	important	pressure correlated	loss of food resources/ host plants (loss of biodiversity of lower trophic levels)	resource availability	multiple drivers	habitat condition	The authors discuss the changes of the landscape in the study area during the 19th and 20th century; for the description of the relevant factors, they take into account the species traits of the decreasing species (see Hock et al. 1997)	species richness (Artenanzahl hat um x% abgenommen)	counts	species	occurrences (through observations, in literature, historic data, collections)	interval	1860	2008	Laussmann et al(2010)	Wuppertal, Remscheid, Solingen, North Rhine-Westphalia	regional	Germany	multiple habitats (differentiation impossible)	multiple habitats in general	various habitats	196	534
Lepidoptera	decrease	important	pressure correlated	use of insecticides	pesticides	agricultural intensification	habitat & organisms	The authors describe a set of different factors as well as their changes during the last decades and how they lead to a reduction of habitats and food resources of butterfly/burnet/moth species	abundance (only with index, e.g. TRIM, RRR (relative reporting rate))	index of abundance	species	combination of different sampling methods	continuous	1975	2017	Paehler et al(2019)	North Rhine-Westphalia and Rhineland	regional	Germany	multiple habitats (differentiation impossible)	multiple habitats in general	various habitats	176	423
Carabidae	increase	important	pressure examined, statistically evaluated	extensification through organic agriculture	management practices	agricultural extensification	habitat condition	The transversion to organic farming led to a more open structure (decreased number of blades/m2) which supported species of dry, open habitats and limited forest species	species richness (Artenanzahl hat um x% abgenommen)	counts	species	pitfall traps	continuous	2001	2016	Irmler(2018b)	Hof Ritzerau (arable land), Ritzerau, Schleswig-Holstein, Germany	local	Germany	multiple crops	arable land	agriculture	108	262
Lepidoptera	decrease	less important	pressure presumed	microclimate cooling	climate	multiple drivers	habitat condition	The authors mention mirco climate cooling as one consequence of eutropication of habitats affecting thermophilic species.	distribution	occupied grid cells	species	occurrences (through observations, in literature, historic data, collections)	continuous	1901	2000	Maes & Van Dyck(2001)	Throughout Flanders (northern Belgium) grid cells 5 x 5 km (Universal Transverse Mercator)	regional	Belgium	multiple habitats (differentiation impossible)	multiple habitats in general	various habitats	91	254
Lepidoptera	stable	important	pressure presumed	agri-environment schemes/measures	management practices	nature conservation	habitat availability	The authors state that the improvement of the status of some butterfly species in the last decade is due to the nature conservation management (e. g. agri-environmental schemes, landscape-scale conservation management)	abundance (only with index, e.g. TRIM, RRR (relative reporting rate))	number of changing species	species	transect counts	continuous	2005	2014	Fox et al(2015)	Throughout UK	national	United Kingdom	multiple habitats (differentiation impossible)	multiple habitats in general	various habitats	226	726
Lepidoptera	decrease	important	pressure presumed	land use changes in general	land use	anthropogenic activities in general	habitat & organisms	The authors discuss 3 general factors that they consider significant contributors to the declines. nitrogen pollution; nectar supply decline; rapid landscape change. _x000D_ (3) The authors mention the lack of overlapping continuing resources/habitats for widesp	distribution	number of changing species	species	transect counts	continuous	1992	2007	Van Dyck et al(2009)	Throughout NL, Dutch Butterfly Monitoring Scheme	national	Netherlands	multiple habitats (differentiation impossible)	multiple habitats in general	various habitats	110	292
Carabidae	decrease	less important	pressure presumed	habitat restoration	management practices	nature conservation	habitat condition	Generally, the author states that identifying the causes was beyond the scope of the study; he explains that the restoration of the degraded heath (succession from open ground to more closed heath/forest) in the early 1990th might have affected the carabid beetles, because the decreasing trend among xerophilic species supports this hypothesis	number of individuals	number of changing species	species	pitfall traps	continuous	1986	2017	Hallmann et al(2019)	Wijster, Drenthe, NL	local	Netherlands	multiple forms of land use in open, agricultural landscapes	multiple agricultural habitats	agriculture	128	327
Lepidoptera	decrease	important	pressure presumed	climate warming	climate	climate change	habitat condition	The underlying factors were derived by evaluating ecological groups within the data._x000D_ The factors were discussed for the entire UK not for specific regions (N, SE, SW).	abundance (only with index, e.g. TRIM, RRR (relative reporting rate))	number of changing species	order	light traps	continuous	1968	2002	Conrad et al(2004)	South-eastern UK, Rothamsted Light Trap Network	regional	United Kingdom	multiple forms of land use in open, agricultural landscapes	multiple agricultural habitats	agriculture	16	58
Lepidoptera	decrease	important	pressure presumed	built-on area	land consumption	anthropogenic activities in general	habitat availability	The authors discuss the results in the light of other publications	species richness (Artenanzahl hat um x% abgenommen)	counts	species	transect counts	interval	1973	2012	Herrig et al(2014)	Trier (Petrisberg), Rhineland-Palatinate	local	Germany	fallow land	multiple agricultural habitats	agriculture	207	570
Carabidae	decrease	less important	pressure presumed	habitat restoration	management practices	nature conservation	habitat condition	Generally, the author states that identifying the causes was beyond the scope of the study; he explains that the restoration of the degraded heath in the early 1990th might have affected the carabid beetles, because there was a peak in numbers of individuals in the mid of the 1990th; a possible cause of the later decline is not given	biomass	calculated	species	pitfall traps	continuous	1986	2017	Hallmann et al(2019)	Wijster, Drenthe, NL	local	Netherlands	multiple forms of land use in open, agricultural landscapes	multiple agricultural habitats	agriculture	81	199
Lepidoptera	decrease	important	pressure presumed	fertilisers in general	fertiliser	agricultural intensification	habitat condition	The author describes some factors, but they are not tested in the study design	species richness (Artenanzahl hat um x% abgenommen)	counts	species	occurrences (through observations, in literature, historic data, collections)	interval	1851	2009	Hanisch(2009)	Köln city area, Wahner Heide, Königsforst, North Rhine-Westphalia	regional	Germany	multiple habitats (differentiation impossible)	multiple habitats in general	various habitats	182	458
Carabidae	increase	important	pressure examined, statistically evaluated	shift from arable land to more extensively managed grassland	land use	agricultural extensification	habitat availability	While the over all abundance and species richness did not increase significantly, grass dependend species feeding e.g. on grass seeds increased significantly after the shift from conventional to organic farmland managment.	number of individuals	counts	species	pitfall traps	continuous	1994	2006	Taylor & Morecroft(2009)	Wytham Estate land managment, University of Oxford's farm at Wytham	local	United Kingdom	multiple forms of land use in open, agricultural landscapes	multiple agricultural habitats	agriculture	87	177
Lepidoptera	decrease	important	pressure presumed	grazing by deer	management practices	multiple drivers	habitat & organisms	The authors cite other papers which describe negative changes of the Scottish environment; these changes may have affected moths	distribution	number of changing species	species	combination of different sampling methods	continuous	1990	2014	Dennis et al(2019)	Throughout Scotland	regional	United Kingdom	multiple habitats (differentiation impossible)	multiple habitats in general	various habitats	280	824
Lepidoptera	decrease	important	pressure correlated	inappropriate conservation management	management practices	nature conservation	habitat & organisms	The authors compare aerial and other photographs of the Spitzberg in the past and today to derive informations about land use and habitat changes; additionally, they take the species traits of the declining taxa into account; from the land use and habitat changes which can be tracked by the comparison of the different photographs, the authors derive further factors which affect butterfly and burn…	species richness (Artenanzahl hat um x% abgenommen)	counts	species	occurrences (through observations, in literature, historic data, collections)	interval	1875	2017	Gottschalk & Komrowski(2017)	Spitzberg near Tübingen, Baden-Wuerttemberg	local	Germany	multiple habitats (differentiation impossible)	multiple habitats in general	various habitats	186	485
Carabidae	decrease	not specified	no pressure discussed	no factors discussed	none	none	none	The decline of phylogenetic diversity was not explicitly discussed	phylogenetic diversity	index	species	pitfall traps	continuous	1994	2017	Homburg et al(2019)	Hofgehölz Möhr, Lüneburger Heide, Northern Germany	local	Germany	forest and hedges	mixed forest	forest	76	166
Lepidoptera	decrease	important	pressure correlated	land use changes in general	land use	anthropogenic activities in general	habitat & organisms	The author describes the history of land use and its changes from the past until today; for this, he cites different papers; he takes into account the species traits of the taxa which were no longer found in the Diemel valley and derives the factors which led to their local extinction	species richness (Artenanzahl hat um x% abgenommen)	counts	species	occurrences (through observations, in literature, historic data, collections)	interval	1840	2000	Fartmann(2004)	Diemel valley, North Rhine-Westphalia, Hesse	regional	Germany	multiple habitats (differentiation impossible)	multiple habitats in general	various habitats	194	512
Carabidae	decrease	not specified	no pressure discussed	no factors discussed	none	none	none	The overall trend of the decrease of the total number of individuals was not discussed	number of individuals	counts	species	pitfall traps	continuous	1991	2000	Schwerk et al(2006)	Waltrop, Recklinghausen, North Rhine-Westphalia	local	Germany	multiple habitats (differentiation impossible)	multiple habitats in general	various habitats	152	376
Lepidoptera	stable	less important	pressure examined	land use changes in general	land use	anthropogenic activities in general	habitat & organisms	The authors discuss that land-use change is not the main pressure to exlain the observed long-term changes as the trends remained the same looking at subsets of sites not changing in main land-use type.	biomass	annual biomass in mg per trap	species	light traps	continuous	1983	2017	Macgregor et al(2019)	Throughout UK, arable land, Rothamsted Light Trap Network	national	United Kingdom	arable land in general	arable land	agriculture	243	656
Lepidoptera	decrease	important	pressure correlated	eutrophication in general	eutrophication	anthropogenic activities in general	habitat condition	The authors compare aerial and other photographs of the Spitzberg in the past and today to derive informations about land use and habitat changes; additionally, they take the species traits of the declining taxa into account; from the land use and habitat changes which can be tracked by the comparison of the different photographs, the authors derive further factors which affect butterfly and burn…	species richness (Artenanzahl hat um x% abgenommen)	counts	species	occurrences (through observations, in literature, historic data, collections)	interval	1875	2017	Gottschalk & Komrowski(2017)	Spitzberg near Tübingen, Baden-Wuerttemberg	local	Germany	multiple habitats (differentiation impossible)	multiple habitats in general	various habitats	186	483
Lepidoptera	decrease	less important	pressure presumed	light pollution	pollution	urbanisation	organisms	The authors state that this factor only has a minor impact on Lepidopteran forest species	abundance (only with index, e.g. TRIM, RRR (relative reporting rate))	index of abundance	species	combination of different sampling methods	continuous	1975	2017	Paehler et al(2019)	North Rhine-Westphalia and Rhineland	regional	Germany	multiple habitats (differentiation impossible)	multiple habitats in general	various habitats	177	443
Lepidoptera	decrease	important	pressure presumed	loss of natural/semi-natural habitats	land use	anthropogenic activities in general	habitat availability	The authors cite different papers and list the most important factors suggested in these papers	species richness (Artenanzahl hat um x% abgenommen)	counts	species	occurrences (through observations, in literature, historic data, collections)	interval	1900	2004	Lenz & Schulten(2005)	Düsseldorf, North Rhine-Westphalia	regional	Germany	multiple habitats (differentiation impossible)	multiple habitats in general	various habitats	181	451
Lepidoptera	decrease	important	pressure correlated	reduction of grazing (nature conservation)	management practices	nature conservation	habitat & organisms	The authors compare aerial and other photographs of the Spitzberg in the past and today to derive informations about land use and habitat changes; additionally, they take the species traits of the declining taxa into account; from the land use and habitat changes which can be tracked by the comparison of the different photographs, the authors derive further factors which affect butterfly and burn…	species richness (Artenanzahl hat um x% abgenommen)	counts	species	occurrences (through observations, in literature, historic data, collections)	interval	1875	2017	Gottschalk & Komrowski(2017)	Spitzberg near Tübingen, Baden-Wuerttemberg	local	Germany	multiple habitats (differentiation impossible)	multiple habitats in general	various habitats	189	502
Lepidoptera	decrease	less important	pressure presumed	agricultural intensification in general	land use	agricultural intensification	habitat & organisms	The authors discuss that neither light pollution nor agricultural intensification are main pressures for moths changes on the local (site) level as urban areas with the highest light pollution remained stable in the later periode as well as arable land with the highest intensification rates.	biomass	annual biomass in mg per trap	species	light traps	continuous	1983	2017	Macgregor et al(2019)	Throughout UK, grassland, Rothamsted Light Trap Network	national	United Kingdom	grassland in general	grassland	agriculture	241	662
Lepidoptera	decrease	less important	pressure presumed	agricultural intensification in general	land use	agricultural intensification	habitat & organisms	The authors discuss missing metapopulation structures through fragmentation of habitats and landuse intensification in general as a reason for a low resilience of the habitat specialist in this small study area.	species richness (Artenanzahl hat um x% abgenommen)	counts	order	literature or historical data; records (Museums Sammlungen, Meldungen aus Publikationen)	scattered	1840	2013	Habel et al(2016)	Regensburg, Germany. 3 nature conversation sites on south-facing slopes of the Danube River with seminatural calcareous grassland: Am Keilstein, Schwabelweiser Hänge, Fellinger Berg	local	Germany	semi-natural calcareous grassland	grassland	agriculture	19	67
Lepidoptera	stable	important	pressure presumed	climate warming	climate	climate change	habitat condition	The authors assume that the increase of rare butterfly species indicates an improvement of habitat conditions in combination with climate warming.	distribution	occupied grid cells	species	occurrences (through observations, in literature, historic data, collections)	interval	1981	2017	Van Strien et al(2019)	Woodland throughout the Netherlands	national	Netherlands	forest in general	forest in general	forest	205	590
Lepidoptera	shift	important	pressure correlated	change of vegetation	succession	multiple drivers	habitat condition	The authors cite a study in which the changes of the vegetation in the Monks Wood Nature Reserve are presented (Wells 1994): Decrease of flowers, increase of coarse grasses; Pollard et al. conclude that this change of vegetation supports Lepidoptera species feeding on grasses; Wells (1994) suggests three possible causes for the change of vegetation: Atmospheric nitrogen deposition, heavy grazing …	species composition	NULL	species	light traps	continuous	1974	1996	Pollard et al(1998)	Monks Wood, Cambridgeshire, UK	local	United Kingdom	deciduous wood, managed as coppice with standards	deciduous forest	forest	249	740
Lepidoptera	decrease	important	pressure presumed	land use changes in general	land use	anthropogenic activities in general	habitat & organisms	The authors mention that increase land use intensity correlates with the observed species composition shift from communities with a large number of specialists towards relatively few generalists (other papers are cited) as specialists are more susceptible.	abundance (only with index, e.g. TRIM, RRR (relative reporting rate))	number of changing species	species	occurrences (through observations, in literature, historic data, collections)	continuous	1750	2017	Habel et al(2019b)	Throughout Baden-Wuerttemberg, SW Germany	regional	Germany	multiple habitats (differentiation impossible)	multiple habitats in general	various habitats	236	639
Lepidoptera	decrease	not specified	no pressure discussed	no factors discussed	none	none	none	This trend is a summary of the trends of four different species groups (trend IDs 174-177). The factors which explain the trends of the species groups were discussed explicitely for these groups	abundance (only with index, e.g. TRIM, RRR (relative reporting rate))	index of abundance	species	combination of different sampling methods	continuous	1975	2017	Paehler et al(2019)	North Rhine-Westphalia and Rhineland	regional	Germany	multiple habitats (differentiation impossible)	multiple habitats in general	various habitats	178	445
Lepidoptera	decrease	important	pressure examined	afforestation (nature conservation)	forestation	nature conservation	habitat availability	The authors compare aerial and other photographs of the Spitzberg in the past and today to derive informations about land use and habitat changes; additionally, they take the species traits of the declining taxa into account	species richness (Artenanzahl hat um x% abgenommen)	counts	species	occurrences (through observations, in literature, historic data, collections)	interval	1875	2017	Gottschalk & Komrowski(2017)	Spitzberg near Tübingen, Baden-Wuerttemberg	local	Germany	multiple habitats (differentiation impossible)	multiple habitats in general	various habitats	186	481
Lepidoptera	increase	less important	pressure presumed	improved air quality	pollution	nature conservation	habitat condition	The authors doubt that reduced air pollution is a factor in extending the range, as in several cases expension began before pollution had decreased.	distribution	new colonised sites	species	transect counts	interval	1974	1992	Pollard et al(1995)	Southeast UK, sites of the Butterfly Monitoring Scheme	regional	United Kingdom	multiple habitats (differentiation impossible)	multiple habitats in general	various habitats	28	86
Lepidoptera	decrease	important	pressure presumed	habitat degradation in general	various pressures	anthropogenic activities in general	habitat condition	The 10-year trend of the multi-species butterfly indicator shows negative trends especially for woodland and farmland butterflies in England. The authors discuss that these trends are "thought to be linked to deterioration in the quality of habitats, driven principally by changing management, rather than to the wholesale loss of habitat".	abundance (only with index, e.g. TRIM, RRR (relative reporting rate))	number of changing species	species	transect counts	continuous	2005	2014	Fox et al(2015)	Throughout UK	national	United Kingdom	multiple habitats (differentiation impossible)	multiple habitats in general	various habitats	224	734
Carabidae	decrease	important	pressure examined, statistically evaluated	grazing (nature conservation)	management practices	nature conservation	habitat & organisms	The author calculated the alpha diversity before/during grazing; the result differs between the "Trockenbusch=dry grassland with srubs" and the "Rasensteppe=dry grassland". The author hypothesises that in the "Trockenbusch", the grazing increases the habitat heterogeneity or patchiness, and on the "Rasensteppe", a more extensive grazing or a rotation of the grazed areas would support the diversit…	diversity indices	alpha diversity	species	pitfall traps	interval	1987	2000	Wurth(2004)	Hundsheimer Berg, calcareous grassland, Hainburg (Donau), Lower Austria	local	Austria	calcareous grassland	grassland	agriculture	155	384
Carabidae	increase	less important	pressure examined, statistically evaluated	climate warming	climate	climate change	habitat condition	The increasing mean temperatures were correlated with the time trends of the evaluated carabid taxa. The authors state that the effects of habitat deterioration and destruction seem to overrule possible climatic effects; in their analysis, climate warming only seem to affect one single species	distribution	number of changing species	species	occurrences (through observations, in literature, historic data, collections)	continuous	1880	1990	Desender et al(1994)	Throughout Belgium; grid cells 5 x 5 km (Universal Transverse Mercator)	national	Belgium	multiple habitats (differentiation impossible)	multiple habitats in general	various habitats	59	144
Lepidoptera	increase	not specified	no pressure discussed	no factors discussed	none	none	none	no other factors than the trapping method was discused	distribution	number of changing species	species	occurrences (through observations, in literature, historic data, collections)	interval	1850	2000	Groenendijk & Van der Meulen(2004)	Throughout The Netherlands	national	Netherlands	multiple habitats (differentiation impossible)	multiple habitats in general	various habitats	269	889
Lepidoptera	decrease	important	pressure correlated	eutrophication in general	eutrophication	anthropogenic activities in general	habitat condition	The authors state (and cite a paper) that the increased nitrogen deposition negatively affects nitrogen-sensitive plant species which leads to cascading losses of plant predators. In this study, the larval food source arises as an important factor determining the population trends, so the authors conclude that the nitrogen deposition is an important factor which negatively affects moth species.	abundance (only with index, e.g. TRIM, RRR (relative reporting rate))	number of changing species	species	light traps	continuous	1974	2014	Coulthard et al(2019)	Throughout UK, Rothamsted Light Trap Network	national	United Kingdom	multiple habitats (differentiation impossible)	multiple habitats in general	various habitats	283	836
Lepidoptera	decrease	important	pressure presumed	habitat availability in general	land use	anthropogenic activities in general	habitat availability	The authors discuss the results in the light of other publications	number of individuals	counts	species	transect counts	interval	1973	2012	Herrig et al(2014)	Trier (Petrisberg), Rhineland-Palatinate	local	Germany	fallow land	multiple agricultural habitats	agriculture	208	558
Lepidoptera	stable	not specified	no pressure discussed	no factors discussed	none	none	none		distribution	number of changing species	species	combination of different sampling methods	continuous	1990	2014	Brereton et al(2019)	Throughout Scotland	regional	United Kingdom	multiple habitats (differentiation impossible)	multiple habitats in general	various habitats	299	860
Lepidoptera	decrease	important	pressure presumed	afforestation (forestation)	forestation	silvicultural intensification	habitat availability	The author cites a paper that descibes a detailed study about factors which negatively affect Lepidoptera species (Blab & Kudrna 1982). He discusses the results before the background of this paper.	species richness (Artenanzahl hat um x% abgenommen)	counts	species	occurrences (through observations, in literature, historic data, collections)	interval	1880	1994	Hacker(1995)	Lichtenfels district (Bavaria)	regional	Germany	multiple habitats (differentiation impossible)	multiple habitats in general	various habitats	246	703
Carabidae	decrease	important	pressure presumed	isolation/fragmentation of habitats	land use	anthropogenic activities in general	habitat availability	In the small area "Hullenzand", many species declined although the vegetation did not visibly change; the authors hypothesise (and cite other papers) that the area might be too small to maintain viable populations of some species	number of individuals	counts	species	pitfall traps	continuous	1959	1989	Den Boer & Van Dijk(1994)	Wijster, Drenthe, NL	local	Netherlands	multiple forms of land use in open, agricultural landscapes	multiple agricultural habitats	agriculture	164	401
Carabidae	increase	not specified	no pressure discussed	no factors discussed	none	none	none		number of individuals	counts	species	pitfall traps	interval	1987	2000	Wurth(2004)	Hundsheimer Berg, calcareous grassland (scrubby), (Donau), Lower Austria	local	Austria	calcareous grassland (scrubby)	grassland	agriculture	161	378
Lepidoptera	decrease	important	pressure presumed	liming	management practices	agricultural intensification	habitat condition	The authors cite other papers which describe negative changes of the Scottish environment; these changes may have affected moths	abundance (only with index, e.g. TRIM, RRR (relative reporting rate))	number of changing species	species	light traps	continuous	1975	2014	Dennis et al(2019)	Throughout Scotland	regional	United Kingdom	multiple habitats (differentiation impossible)	multiple habitats in general	various habitats	274	805
Lepidoptera	decrease	important	pressure presumed	isolation/fragmentation of habitats	land use	anthropogenic activities in general	habitat availability	The authors cite other papers which describe negative changes of the Scottish environment; these changes may have affected moths	abundance (only with index, e.g. TRIM, RRR (relative reporting rate))	number of changing species	species	light traps	continuous	1975	2014	Dennis et al(2019)	Throughout Scotland	regional	United Kingdom	multiple habitats (differentiation impossible)	multiple habitats in general	various habitats	274	811
Lepidoptera	stable	less important	pressure presumed	light pollution	pollution	urbanisation	organisms	The authors discuss that neither light pollution nor agricultural intensification are main pressures for moths changes on the local (site) level as urban areas with the highest light pollution remained stable in the later periode as well as arable land with the highest intensification rates.	biomass	annual biomass in mg per trap	species	light traps	continuous	1983	2017	Macgregor et al(2019)	Throughout UK, urban incl. gardens, Rothamsted Light Trap Network	national	United Kingdom	urban area in general	urban area in general	settlement	245	674
Lepidoptera	decrease	less important	pressure presumed	loss of natural/semi-natural habitats	land use	anthropogenic activities in general	habitat availability	Correlations of ecological traits of moth species related to light and decreasing population trends showed the highest explanatory value in multivariat statistics, however the authors concede that other pressures such as loss of habitats (which was not analysed) may as well play a role in the observed macro-moth decline.	number of individuals	number of changing species	species	occurrences (through observations, in literature, historic data, collections)	continuous	1985	2015	Van Langeveld et al(2018)	Throughout The Netherlands	national	Netherlands	multiple habitats (differentiation impossible)	multiple habitats in general	various habitats	162	387
Lepidoptera	increase	important	pressure correlated	eutrophication in general	eutrophication	anthropogenic activities in general	habitat condition	As the eutrophication changes the plant communities and increases the growth of certain lichens in the agricultural landscape, moth using these increasing sources as larval foodplants may benefit from these changes. The authors correlate the increase of some moth species with their larval food sources.	abundance (only with index, e.g. TRIM, RRR (relative reporting rate))	number of changing species	species	light traps	continuous	1974	2014	Coulthard et al(2019)	Throughout UK, Rothamsted Light Trap Network	national	United Kingdom	multiple habitats (differentiation impossible)	multiple habitats in general	various habitats	285	838
Lepidoptera	decrease	important	pressure presumed	climate warming	climate	climate change	habitat condition	The authors cite other papers which describe negative changes of the Scottish environment; these changes may have affected moths; although the climate warming positively effects the distribution of some species, other species are negatively affected by warmer and wetter winters	abundance (only with index, e.g. TRIM, RRR (relative reporting rate))	index of abundance	species	light traps	continuous	1975	2014	Dennis et al(2019)	Throughout Scotland	regional	United Kingdom	multiple habitats (differentiation impossible)	multiple habitats in general	various habitats	273	798
Lepidoptera	decrease	important	pressure correlated	mineral fertilisers	fertiliser	agricultural intensification	habitat condition	The authors discuss the changes of the landscape in the study area during the 19th and 20th century; for the description of the relevant factors, they take into account the species traits of the decreasing species (see Hock et al. 1997)	species richness (Artenanzahl hat um x% abgenommen)	counts	species	occurrences (through observations, in literature, historic data, collections)	interval	1860	2008	Laussmann et al(2010)	Wuppertal, Remscheid, Solingen, North Rhine-Westphalia	regional	Germany	multiple habitats (differentiation impossible)	multiple habitats in general	various habitats	196	535
Lepidoptera	decrease	important	pressure presumed	increased management of grasslands (in general)	management practices	agricultural intensification	habitat & organisms	The authors discuss factors and reasons for insect declines in general and not specifically for moths (mostly citing other authors): _x000D_ - increase management of grasslands, incl. a reduction of rough grassland	number of individuals	counts	order	suction sampling	continuous	1973	2002	Shortall et al(2009)	Hereford, Rothamsted Insect Survey, Southwest UK	local	United Kingdom	multiple forms of land use in open, agricultural landscapes	multiple agricultural habitats	agriculture	124	308
Carabidae	stable	not specified	no pressure discussed	no factors discussed	none	none	none		species richness (Artenanzahl hat um x% abgenommen)	counts	species	pitfall traps	continuous	1973	1984	Van Dijk(1987)	Nuil, Drenthe, the Netherlands	local	Netherlands	multiple habitats (differentiation impossible)	multiple habitats in general	various habitats	148	371
Lepidoptera	decrease	not specified	no pressure discussed	no factors discussed	none	none	none		distribution	number of changing species	species	combination of different sampling methods	continuous	1990	2014	Brereton et al(2019)	Throughout Scotland	regional	United Kingdom	multiple habitats (differentiation impossible)	multiple habitats in general	various habitats	300	863
Lepidoptera	decrease	less important	pressure presumed	eutrophication of groundwater	eutrophication	agricultural intensification	habitat condition	The authors mention eutropication of groundwater mainly through agricultural intensification being an indirect reason for a long term change of vegetation structure leading to a habitat change and thereby degradation for oligotroph habitat species.	distribution	occupied grid cells	species	occurrences (through observations, in literature, historic data, collections)	continuous	1901	2000	Maes & Van Dyck(2001)	Throughout Flanders (northern Belgium) grid cells 5 x 5 km (Universal Transverse Mercator)	regional	Belgium	multiple habitats (differentiation impossible)	multiple habitats in general	various habitats	91	257
Lepidoptera	decrease	important	pressure correlated	agricultural landscape homogenisation	land use	agricultural intensification	habitat availability	The authors mention 3 main reasons for the observed declines: reduction of landscape heterogeneity, isolation of habitats and loss of larger habitats. Reduction of landscape heterogeneity took place around/after the first study year in this area. Furthermore the authors analysed species habitat requirements and found species requiring structure rich habitats declining the strongest.	species richness (Artenanzahl hat um x% abgenommen)	number of changing species	species	transect counts	interval	1972	2001	Wenzel et al(2005)	Western Germany (Eifel), 7 calcareous grasslands, Rhineland-Palatinate, West Germany	regional	Germany	calcareous grassland	grassland	agriculture	251	749
Lepidoptera	decrease	important	pressure correlated	loss of natural/semi-natural habitats	land use	anthropogenic activities in general	habitat availability	The authors describe a set of different factors as well as their changes during the last decades and how they lead to a reduction of habitats and food resources of butterfly/burnet/moth species	abundance (only with index, e.g. TRIM, RRR (relative reporting rate))	index of abundance	species	combination of different sampling methods	continuous	1975	2017	Paehler et al(2019)	North Rhine-Westphalia and Rhineland	regional	Germany	multiple habitats (differentiation impossible)	multiple habitats in general	various habitats	176	437
Lepidoptera	decrease	less important	pressure presumed	isolation/fragmentation of habitats	land use	anthropogenic activities in general	habitat availability	Correlations of ecological traits of moth species related to light and decreasing population trends showed the highest explanatory value in multivariat statistics, however the authors concede that other pressures such as habitat fragmentation (which was not analysed) may as well play a role in the observed macro-moth decline.	number of individuals	number of changing species	species	occurrences (through observations, in literature, historic data, collections)	continuous	1985	2015	Van Langeveld et al(2018)	Throughout The Netherlands	national	Netherlands	multiple habitats (differentiation impossible)	multiple habitats in general	various habitats	162	388
Lepidoptera	decrease	important	pressure correlated	microclimate cooling	climate	multiple drivers	habitat condition	The authors compare aerial and other photographs of the Spitzberg in the past and today to derive informations about land use and habitat changes; additionally, they take the species traits of the declining taxa into account; from the land use and habitat changes which can be tracked by the comparison of the different photographs, the authors derive further factors which affect butterfly and burn…	number of individuals	counts	species	occurrences (through observations, in literature, historic data, collections)	interval	1875	2017	Gottschalk & Komrowski(2017)	Spitzberg near Tübingen, Baden-Wuerttemberg	local	Germany	multiple habitats (differentiation impossible)	multiple habitats in general	various habitats	187	495
Lepidoptera	decrease	important	pressure correlated	inappropriate conservation management	management practices	nature conservation	habitat & organisms	The authors compare aerial and other photographs of the Spitzberg in the past and today to derive informations about land use and habitat changes; additionally, they take the species traits of the declining taxa into account; from the land use and habitat changes which can be tracked by the comparison of the different photographs, the authors derive further factors which affect butterfly and burn…	number of individuals	counts	species	occurrences (through observations, in literature, historic data, collections)	interval	1875	2017	Gottschalk & Komrowski(2017)	Spitzberg near Tübingen, Baden-Wuerttemberg	local	Germany	multiple habitats (differentiation impossible)	multiple habitats in general	various habitats	187	496
Lepidoptera	increase	important	pressure correlated	climate warming	climate	climate change	habitat condition	The authors cite papers which state that climate change is likely to be driving the northward range expansions recorded for moths in the UK; this corresponds with the increases of occupancy of some species in the present paper	distribution	index	species	combination of different sampling methods	continuous	1990	2014	Dennis et al(2019)	Throughout Scotland	regional	United Kingdom	multiple habitats (differentiation impossible)	multiple habitats in general	various habitats	277	779
Lepidoptera	decrease	less important	pressure presumed	habitat degradation in general	various pressures	anthropogenic activities in general	habitat condition	The authors mention loss of habitat quality and connectivity (=fragmentation), loss of biodiversity in the lower trophic level, lowering of water tables, use of pesticides, light pollution and other factors as interacting factors for the long-term decline. Neither of these pressures was analysed in this study. As the authors discuss weather to have the strongest impact these pressures were rated …	distribution	number of changing species	species	occurrences (through observations, in literature, historic data, collections)	continuous	1980	2009	Groenendijk & Ellis(2010)	Throughout The Netherlands	national	Netherlands	multiple habitats (differentiation impossible)	multiple habitats in general	various habitats	232	625
Lepidoptera	increase	not specified	no pressure discussed	no factors discussed	none	none	none		abundance (only with index, e.g. TRIM, RRR (relative reporting rate))	number of changing species	species	light traps	continuous	1990	2014	Brereton et al(2019)	Throughout Scotland	regional	United Kingdom	multiple habitats (differentiation impossible)	multiple habitats in general	various habitats	296	864
Carabidae	stable	not specified	no pressure discussed	no factors discussed	none	none	none		biomass	calculated	species	pitfall traps	continuous	1991	2000	Schwerk et al(2006)	Waltrop, Recklinghausen, North Rhine-Westphalia	local	Germany	multiple habitats (differentiation impossible)	multiple habitats in general	various habitats	153	377
Carabidae	decrease	important	pressure presumed	eutrophication in general	eutrophication	anthropogenic activities in general	habitat condition	The author lists different possible reasons for the decline of carabid individuals and species. He assumes that these reasons are complex and multicausal.	species richness (Artenanzahl hat um x% abgenommen)	counts	species	combination of different sampling methods	interval	1994	2017	Scheffler(2017)	Potsdam, Brandenburg, Germany	regional	Germany	multiple habitats (differentiation impossible)	multiple habitats in general	various habitats	144	360
Lepidoptera	decrease	important	pressure correlated	eutrophication in general	eutrophication	anthropogenic activities in general	habitat condition	Correlation with ellenberg indicator values (productivity); sites with lower productivity had increased, sites with higher productivity decreased after 15 years. Escpecially sites with lower productivity are correlated with higher flower abundance._x000D_ Source of nitrogen deposition was not further discussed, except a change in management -> see seperate entry.	species richness (Artenanzahl hat um x% abgenommen)	counts	order	transect counts	interval	1994	2008	WallisDeVries et al(2012)	Throughout NL, Dutch Butterfly Monitoring Scheme	national	Netherlands	multiple habitats (differentiation impossible)	multiple habitats in general	various habitats	25	78
Lepidoptera	decrease	important	pressure presumed	reseeding	management practices	agricultural intensification	habitat condition	The authors cite other papers which describe negative changes of the Scottish environment; these changes may have affected moths	abundance (only with index, e.g. TRIM, RRR (relative reporting rate))	number of changing species	species	light traps	continuous	1975	2014	Dennis et al(2019)	Throughout Scotland	regional	United Kingdom	multiple habitats (differentiation impossible)	multiple habitats in general	various habitats	274	806
Lepidoptera	stable	important	pressure examined	increase of semi-natural habitats	land use	nature conservation	habitat availability	The authors mention how the slight increase of semi-natural grasslands through nature conservation efforts might have stabilised grassland species after the major decline.	distribution	occupied grid cells	species	occurrences (through observations, in literature, historic data, collections)	interval	1981	2017	Van Strien et al(2019)	Grassland throughout the Netherlands	national	Netherlands	grassland in general	grassland	agriculture	203	584
Lepidoptera	decrease	not specified	no pressure discussed	no factors discussed	none	none	none		species richness (Artenanzahl hat um x% abgenommen)	counts	species	light traps	continuous	1991	2006	Kinsella et al(2019)	York, University of York campus, Rothamsted Insect Survey	local	United Kingdom	multiple habitats (differentiation impossible)	multiple habitats in general	various habitats	255	745
Lepidoptera	decrease	not specified	no pressure discussed	no factors discussed	none	none	none		abundance (only with index, e.g. TRIM, RRR (relative reporting rate))	number of changing species	species	transect counts	continuous	1992	2017	Van Swaay et al(2018)	Throughout The Netherlands	national	Netherlands	multiple habitats (differentiation impossible)	multiple habitats in general	various habitats	304	873
Carabidae	stable	not specified	no pressure discussed	no factors discussed	none	none	none		number of individuals	counts	species	pitfall traps	continuous	1994	2017	Homburg et al(2019)	Hofgehölz Möhr, Lüneburger Heide, Northern Germany	local	Germany	forest and hedges	mixed forest	forest	73	171
Lepidoptera	increase	important	pressure examined	weather/climate in general	climate	natural drivers	habitat condition	The authors discuss that the biomass trends were not correlated with percipitation, temperature or primary production, however they mention climate in general being a reasonable cause for the sycronised trends throughout different land-use and there by ecosystem types.	biomass	annual biomass in mg per trap	species	light traps	continuous	1967	1982	Macgregor et al(2019)	Throughout UK, grassland, Rothamsted Light Trap Network	national	United Kingdom	grassland in general	grassland	agriculture	240	685
Lepidoptera	decrease	less important	pressure presumed	light pollution	pollution	urbanisation	organisms	The authors discuss that neither light pollution nor agricultural intensification are main pressures for moths changes on the local (site) level as urban areas with the highest light pollution remained stable in the later periode as well as arable land with the highest intensification rates.	biomass	annual biomass in mg per trap	species	light traps	continuous	1983	2017	Macgregor et al(2019)	Throughout UK, grassland, Rothamsted Light Trap Network	national	United Kingdom	grassland in general	grassland	agriculture	241	670
Lepidoptera	decrease	important	pressure presumed	built-on area	land consumption	anthropogenic activities in general	habitat availability	The authors cite other papers which describe negative changes of the Scottish environment; these changes may have affected moths	distribution	number of changing species	species	combination of different sampling methods	continuous	1990	2014	Dennis et al(2019)	Throughout Scotland	regional	United Kingdom	multiple habitats (differentiation impossible)	multiple habitats in general	various habitats	280	822
Lepidoptera	decrease	important	pressure presumed	insufficient availability of habitats in urban areas	land consumption	urbanisation	habitat availability	The authors discuss how abundance is lower for urban areas than natural habitats and butterflies are limited in urban areas by habitat availability in general and not their ability to reach those (fragmentation) citing other authors.	abundance (only with index, e.g. TRIM, RRR (relative reporting rate))	number of changing species	species	transect counts	continuous	1992	2007	Van Dyck et al(2009)	Throughout NL, Dutch Butterfly Monitoring Scheme	national	Netherlands	multiple habitats (differentiation impossible)	multiple habitats in general	various habitats	113	288
Lepidoptera	decrease	important	pressure presumed	drainage	management practices	agricultural intensification	habitat condition	The author cites a paper that descibes a detailed study about factors which negatively affect Lepidoptera species (Blab & Kudrna 1982). He discusses the results before the background of this paper.	species richness (Artenanzahl hat um x% abgenommen)	counts	species	occurrences (through observations, in literature, historic data, collections)	interval	1880	1994	Hacker(1995)	Lichtenfels district (Bavaria)	regional	Germany	multiple habitats (differentiation impossible)	multiple habitats in general	various habitats	246	704
Lepidoptera	decrease	important	pressure presumed	use of herbicides	pesticides	agricultural intensification	habitat condition	The authors hypothesise that the application of herbicides lead to a decrease of the food plants of the moth in agricultural landscapes	abundance (only with index, e.g. TRIM, RRR (relative reporting rate))	index of abundance	species	combination of different sampling methods	continuous	1975	2017	Paehler et al(2019)	North Rhine-Westphalia and Rhineland	regional	Germany	multiple habitats (differentiation impossible)	multiple habitats in general	various habitats	175	419
Carabidae	increase	important	pressure examined, statistically evaluated	grazing (nature conservation)	management practices	nature conservation	habitat & organisms	The author calculated the alpha diversity before/during grazing; the result differs between the "Trockenbusch=dry grassland with srubs" and the "Rasensteppe=dry grassland". The author hypothesises that in the "Trockenbusch", the grazing increases the habitat heterogeneity or patchiness, and on the "Rasensteppe", a more extensive grazing or a rotation of the grazed areas would support the diversit…	diversity indices	alpha diversity	species	pitfall traps	interval	1987	2000	Wurth(2004)	Hundsheimer Berg, calcareous grassland (scrubby), (Donau), Lower Austria	local	Austria	calcareous grassland (scrubby)	grassland	agriculture	159	385
Lepidoptera	increase	important	pressure examined	extensification through organic agriculture	management practices	agricultural extensification	habitat condition	While the study is missing comparisons to true control treatments, the authors compared the found trends to mean trends on other similar site in the ECN that did not under go the change from conventional to organic farming. While moth abundance in Wytham increased significantly since the change, numbers decrease significantly for the other sites. The changes i.a. increased the grassland area at t…	number of individuals	counts	species	light traps	continuous	1994	2006	Taylor & Morecroft(2009)	Wytham Estate land managment, University of Oxford's farm at Wytham	local	United Kingdom	multiple forms of land use in open, agricultural landscapes	multiple agricultural habitats	agriculture	86	175
Carabidae	decrease	important	pressure presumed	isolation/fragmentation of habitats	land use	anthropogenic activities in general	habitat availability	Papers are cited which explain that the fragmentation of semi-natural remnants leads to a higher extinction risk for rare and specialist species	distribution	number of changing species	species	occurrences (through observations, in literature, historic data, collections)	interval	1830	2008	Desender et al(2010)	Throughout Belgium; grid cells 5 x 5 km (Universal Transverse Mercator)	national	Belgium	multiple habitats (differentiation impossible)	multiple habitats in general	various habitats	54	135
Lepidoptera	decrease	important	pressure presumed	pollution in general	pollution	anthropogenic activities in general	habitat & organisms	The authors descibe a complex of different factors which led to the decrease of the butterfly and burnet species richness	species richness (Artenanzahl hat um x% abgenommen)	counts	species	occurrences (through observations, in literature, historic data, collections)	interval	1865	2011	Retzlaff & Robrecht(2011)	Lippe district, North Rhine-Westphalia	regional	Germany	multiple habitats (differentiation impossible)	multiple habitats in general	various habitats	215	598
Carabidae	decrease	important	pressure correlated	use of pesticides in general	pesticides	agricultural intensification	habitat & organisms	In the surroundig areas of the study site, between 2012 an 2018, diflubenzuron against Thaumetopoea processionea was used; the exact applications of pesticides in the landscape around the study site are unclear; as spring breeders (vulnerable life stages during the time of pesticide applications) were more likely to decline in this study than autumn breeders, the authors assume that the pesticide…	species richness (Artenanzahl hat um x% abgenommen)	index	species	pitfall traps	continuous	1994	2017	Homburg et al(2019)	Hofgehölz Möhr, Lüneburger Heide, Northern Germany	local	Germany	forest and hedges	mixed forest	forest	74	169
Lepidoptera	decrease	important	pressure presumed	isolation/fragmentation of habitats	land use	anthropogenic activities in general	habitat availability	The authors descibe a complex of different factors which led to the decrease of the butterfly and burnet species richness	species richness (Artenanzahl hat um x% abgenommen)	counts	species	occurrences (through observations, in literature, historic data, collections)	interval	1865	2011	Retzlaff & Robrecht(2011)	Lippe district, North Rhine-Westphalia	regional	Germany	multiple habitats (differentiation impossible)	multiple habitats in general	various habitats	215	596
Lepidoptera	increase	not important	pressure presumed	management practices in general (nature conservation)	management practices	nature conservation	habitat & organisms	Many of the nature reserves at the monitored sites have expressed the opinion that positive management could be one reason for the increase. However, the authors claim that these management practices apply primarily to rarer species that have not increased overall.	abundance (only with index, e.g. TRIM, RRR (relative reporting rate))	index of abundance	species	transect counts	interval	1974	1992	Pollard et al(1995)	Throughout UK, sites of the Butterfly Monitoring Scheme	national	United Kingdom	multiple habitats (differentiation impossible)	multiple habitats in general	various habitats	27	82
Lepidoptera	stable	important	pressure correlated	management practices in general (nature conservation)	management practices	nature conservation	habitat & organisms	Common species remained stable or increased in dunes, heathland extensivly used seminatural grassland. As those vegetation types are mainly represented in natur reserves the authors argue that butterfly abundance here benefited of nature conversation projects incl. Butterfly restoration projects.	abundance (only with index, e.g. TRIM, RRR (relative reporting rate))	number of changing species	species	transect counts	continuous	1992	2007	Van Dyck et al(2009)	Throughout NL, Dutch Butterfly Monitoring Scheme	national	Netherlands	multiple habitats (differentiation impossible)	multiple habitats in general	various habitats	115	264
Lepidoptera	increase	important	pressure presumed	climate warming	climate	climate change	habitat condition	The authors cite papers in which the poleward range expansion of southerly distributed species due to the climate warming is discussed; they assume that it is likely that this is the reason for the increase in occupancy	distribution	occupied grid cells	species	combination of different sampling methods	continuous	1990	2014	Brereton et al(2019)	Throughout Scotland	regional	United Kingdom	multiple habitats (differentiation impossible)	multiple habitats in general	various habitats	297	861
Carabidae	decrease	important	pressure presumed	isolation/fragmentation of habitats	land use	anthropogenic activities in general	habitat availability	Before the background of his knowledge about agricultural ecosystems, the author discusses different factors and their impact on these ecosystems. Furthermore, he lists different recommendations to improve the agricultural landscape and its ability for self-regulation	number of individuals	counts	species	pitfall traps	interval	1951	1982	Heydemann(1983)	Rendsburg-Eckernförde, Schleswig-Holstein, Germany	local	Germany	multiple crops	arable land	agriculture	96	192
Lepidoptera	decrease	important	pressure correlated	change from grassland to arable land	land use	agricultural intensification	habitat availability	The authors describe a set of different factors as well as their changes during the last decades and how they lead to a reduction of habitats and food resources of butterfly/burnet/moth species	abundance (only with index, e.g. TRIM, RRR (relative reporting rate))	index of abundance	species	combination of different sampling methods	continuous	1975	2017	Paehler et al(2019)	North Rhine-Westphalia and Rhineland	regional	Germany	multiple habitats (differentiation impossible)	multiple habitats in general	various habitats	176	438
Carabidae	inconsistent	not specified	no pressure discussed	no factors discussed	none	none	none	Note that the network is composed of 12 terrestrial sites with very different habitat and climate conditions making the validity of a general overall trend across all sites debatable. See Brook et al 2012 for further analyses of carabids.	number of individuals	counts	species	pitfall traps	continuous	1993	2007	Morecroft et al(2009)	Throughout UK, ECN Network, Terrestrial Sites	national	United Kingdom	multiple forms of land use in open, agricultural landscapes	multiple agricultural habitats	agriculture	259	762
Lepidoptera	decrease	important	pressure examined	afforestation (nature conservation)	forestation	nature conservation	habitat availability	The authors compare aerial and other photographs of the Spitzberg in the past and today to derive informations about land use and habitat changes; additionally, they take the species traits of the declining taxa into account	number of individuals	counts	species	occurrences (through observations, in literature, historic data, collections)	interval	1875	2017	Gottschalk & Komrowski(2017)	Spitzberg near Tübingen, Baden-Wuerttemberg	local	Germany	multiple habitats (differentiation impossible)	multiple habitats in general	various habitats	187	492
Lepidoptera	increase	important	pressure correlated	climate warming	climate	climate change	habitat condition	In this study, the species colonising the observed transects were mostly southerly distributed taxa; additionally, the authors cite papers that describe the northward expansion of southerly distributed species in Europe; because of these two reasons, the authors suggest that the increasing average species richness is due to climate change	species richness (Artenanzahl hat um x% abgenommen)	counts	species	transect counts	interval	1976	2002	Gonzalez-Megias et al(2008)	Throughout UK, sites of the Butterfly Monitoring Scheme	national	United Kingdom	multiple habitats (differentiation impossible)	multiple habitats in general	various habitats	302	869
Lepidoptera	decrease	important	pressure correlated	deposition of atmospheric nitrogen	eutrophication	anthropogenic activities in general	habitat condition	The decrease of species richness was mostly due to xero-thermophilic species of nutrient-poor dry biotopes. The author conclude that the large amount of atmospheric nitrogen deposition measured in Bavaria leads to a change of the vegetation, followed by a change of microclimate, a loss of host plants, scrub encroachment and succession.	species richness (Artenanzahl hat um x% abgenommen)	counts	species	occurrences (through observations, in literature, historic data, collections)	interval	1880	1994	Hacker(1995)	Lichtenfels district (Bavaria)	regional	Germany	multiple habitats (differentiation impossible)	multiple habitats in general	various habitats	246	712
Carabidae	increase	important	pressure presumed	land use changes in general	land use	anthropogenic activities in general	habitat & organisms	The authors cite papers which explain that generalist species tolerate much higher levels of disturbance and occur in more widespread biotopes	distribution	number of changing species	species	occurrences (through observations, in literature, historic data, collections)	interval	1830	2008	Desender et al(2010)	Throughout Belgium; grid cells 5 x 5 km (Universal Transverse Mercator)	national	Belgium	multiple habitats (differentiation impossible)	multiple habitats in general	various habitats	53	137
Lepidoptera	decrease	important	pressure presumed	deposition of atmospheric nitrogen	eutrophication	anthropogenic activities in general	habitat condition	The authors mention how both heathlands and woodlands have undergone acidification and eutrophication due to atmospheric deposition mainly since 1940.	distribution	occupied grid cells	species	occurrences (through observations, in literature, historic data, collections)	interval	1890	1980	Van Strien et al(2019)	Woodland throughout the Netherlands	national	Netherlands	forest in general	forest in general	forest	204	586
Lepidoptera	decrease	important	pressure presumed	increased management of grasslands (in general)	management practices	agricultural intensification	habitat & organisms	The authors discuss factors and reasons for insect declines in general and not specifically for moths (mostly citing other authors): _x000D_ - increase management of grasslands, incl. a reduction of rough grassland	number of individuals	counts	order	suction sampling	continuous	1973	2002	Shortall et al(2009)	Wye, Rothamsted Insect Survey, Southeast UK	local	United Kingdom	multiple forms of land use in open, agricultural landscapes	multiple agricultural habitats	agriculture	126	318
Lepidoptera	decrease	important	pressure presumed	grazing by deer	management practices	multiple drivers	habitat & organisms	The authors cite other papers which describe negative changes of the Scottish environment; these changes may have affected moths	abundance (only with index, e.g. TRIM, RRR (relative reporting rate))	number of changing species	species	light traps	continuous	1975	2014	Dennis et al(2019)	Throughout Scotland	regional	United Kingdom	multiple habitats (differentiation impossible)	multiple habitats in general	various habitats	274	810
Lepidoptera	decrease	important	pressure correlated	reduction of grazing (nature conservation)	management practices	nature conservation	habitat & organisms	The author describes the history of land use and its changes from the past until today; for this, he cites different papers; he takes into account the species traits of the taxa which were no longer found in the Diemel valley and derives the factors which led to their local extinction	species richness (Artenanzahl hat um x% abgenommen)	counts	species	occurrences (through observations, in literature, historic data, collections)	interval	1840	2000	Fartmann(2004)	Diemel valley, North Rhine-Westphalia, Hesse	regional	Germany	multiple habitats (differentiation impossible)	multiple habitats in general	various habitats	194	511
Lepidoptera	stable	important	pressure presumed	climate change in general	climate	climate change	habitat condition	The authors suspect climate change having a positiv effect on northenly distributed moths.	abundance (only with index, e.g. TRIM, RRR (relative reporting rate))	number of changing species	species	occurrences (through observations, in literature, historic data, collections)	interval	1970	2010	Fox et al(2014)	Northern UK, National Moth Recording Scheme, 10x10km grid	regional	United Kingdom	multiple forms of land use in open, agricultural landscapes	multiple agricultural habitats	agriculture	45	111
Lepidoptera	decrease	less important	pressure presumed	microclimate cooling	climate	multiple drivers	habitat condition	The authors mention mirco climate cooling as one consequence of eutropication of habitats affecting thermophilic species.	distribution	number of changing species	species	occurrences (through observations, in literature, historic data, collections)	continuous	1901	2000	Maes & Van Dyck(2001)	Throughout Flanders (northern Belgium) grid cells 5 x 5 km (Universal Transverse Mercator)	regional	Belgium	multiple habitats (differentiation impossible)	multiple habitats in general	various habitats	89	232
Carabidae	stable	not specified	no pressure discussed	no factors discussed	none	none	none		number of individuals	number of changing species	species	pitfall traps	continuous	1986	2017	Hallmann et al(2019)	Wijster, Drenthe, NL	local	Netherlands	multiple forms of land use in open, agricultural landscapes	multiple agricultural habitats	agriculture	129	328
Lepidoptera	decrease	important	pressure presumed	economic forestation	forestation	silvicultural intensification	habitat condition	The authors discuss the great loss of large natural and semi-natural (open) woodlands around Brussles, which used to be inhabited typical woodland, heathland and grassland species. These biodivresity/Red List hot spots were mainly lost according to the au	distribution	occupied grid cells	species	occurrences (through observations, in literature, historic data, collections)	continuous	1901	2000	Maes & Van Dyck(2001)	Throughout Flanders (northern Belgium) grid cells 5 x 5 km (Universal Transverse Mercator)	regional	Belgium	multiple habitats (differentiation impossible)	multiple habitats in general	various habitats	91	252
Lepidoptera	decrease	important	pressure correlated	loss of natural/semi-natural habitats	land use	anthropogenic activities in general	habitat availability	The authors describe a set of different factors as well as their changes during the last decades and how they lead to a reduction of habitats and food resources of butterfly/burnet/moth species	abundance (only with index, e.g. TRIM, RRR (relative reporting rate))	index of abundance	species	combination of different sampling methods	continuous	1975	2017	Paehler et al(2019)	North Rhine-Westphalia and Rhineland	regional	Germany	multiple habitats (differentiation impossible)	multiple habitats in general	various habitats	174	433
Lepidoptera	stable	not specified	no pressure discussed	no factors discussed	none	none	none		abundance (only with index, e.g. TRIM, RRR (relative reporting rate))	number of changing species	species	transect counts	continuous	1992	2017	Van Swaay et al(2018)	Throughout The Netherlands	national	Netherlands	multiple habitats (differentiation impossible)	multiple habitats in general	various habitats	305	874
Lepidoptera	decrease	important	pressure correlated	loss of food resources/ host plants (loss of biodiversity of lower trophic levels)	resource availability	multiple drivers	habitat condition	The authors discuss the changes of the landscape in the study area during the 19th and 20th century; for the description of the relevant factors, they take into account the species traits of the decreasing species (see Hock et al. 1997)	number of individuals	number of changing species	species	occurrences (through observations, in literature, historic data, collections)	interval	1860	2008	Laussmann et al(2010)	Wuppertal, Remscheid, Solingen, North Rhine-Westphalia	regional	Germany	multiple habitats (differentiation impossible)	multiple habitats in general	various habitats	197	543
Lepidoptera	decrease	important	pressure presumed	isolation/fragmentation of habitats	land use	anthropogenic activities in general	habitat availability	The authors account fragmentation of the landscape to be responsible for a continuing decline due to a low exchange of individuals among populations and cite other authors on it.	distribution	occupied grid cells	species	occurrences (through observations, in literature, historic data, collections)	continuous	1991	2010	Maes et al(2012)	Throughout Flanders (northern Belgium) grid cells 5 x 5 km (Universal Transverse Mercator)	regional	Belgium	multiple habitats (differentiation impossible)	multiple habitats in general	various habitats	92	210
Lepidoptera	decrease	important	pressure correlated	scrub encroachment	succession	multiple drivers	habitat condition	The decrease of species richness was mostly due to xero-thermophilic species of nutrient-poor dry biotopes. The author conclude that the large amount of atmospheric nitrogen deposition measured in Bavaria leads to a change of the vegetation, followed by a change of microclimate, a loss of host plants, scrub encroachment and succession.	species richness (Artenanzahl hat um x% abgenommen)	counts	species	occurrences (through observations, in literature, historic data, collections)	interval	1880	1994	Hacker(1995)	Lichtenfels district (Bavaria)	regional	Germany	multiple habitats (differentiation impossible)	multiple habitats in general	various habitats	246	713
Lepidoptera	decrease	important	pressure presumed	built-on area	land consumption	anthropogenic activities in general	habitat availability	The authors cite other papers which describe negative changes of the Scottish environment; these changes may have affected moths	abundance (only with index, e.g. TRIM, RRR (relative reporting rate))	number of changing species	species	light traps	continuous	1975	2014	Dennis et al(2019)	Throughout Scotland	regional	United Kingdom	multiple habitats (differentiation impossible)	multiple habitats in general	various habitats	274	808
Lepidoptera	decrease	important	pressure correlated	agricultural intensification in general	land use	agricultural intensification	habitat & organisms	The authors discuss the changes of the landscape in the study area during the 19th and 20th century; for the description of the relevant factors, they take into account the species traits of the decreasing species (see Hock et al. 1997)	species richness (Artenanzahl hat um x% abgenommen)	counts	species	occurrences (through observations, in literature, historic data, collections)	interval	1860	2008	Laussmann et al(2010)	Wuppertal, Remscheid, Solingen, North Rhine-Westphalia	regional	Germany	multiple habitats (differentiation impossible)	multiple habitats in general	various habitats	196	533
Lepidoptera	decrease	important	pressure correlated	loss of biodiverse gardens	management practices	anthropogenic activities in general	habitat condition	The authors discuss the changes of the landscape in the study area during the 19th and 20th century; for the description of the relevant factors, they take into account the species traits of the decreasing species (see Hock et al. 1997)	number of individuals	number of changing species	species	occurrences (through observations, in literature, historic data, collections)	interval	1860	2008	Laussmann et al(2010)	Wuppertal, Remscheid, Solingen, North Rhine-Westphalia	regional	Germany	multiple habitats (differentiation impossible)	multiple habitats in general	various habitats	197	540
Carabidae	decrease	less important	pressure presumed	habitat restoration	management practices	nature conservation	habitat condition	Generally, the author states that identifying the causes was beyond the scope of the study; he explains that the restoration of the degraded heath in the early 1990th might have affected the carabid beetles, because there was a peak in numbers of individuals in the mid of the 1990th; a possible cause of the later decline is not given	number of individuals	counts	species	pitfall traps	continuous	1986	2017	Hallmann et al(2019)	Wijster, Drenthe, NL	local	Netherlands	multiple forms of land use in open, agricultural landscapes	multiple agricultural habitats	agriculture	80	198
Carabidae	stable	not specified	no pressure discussed	no factors discussed	none	none	none		number of individuals	number of changing sites	species	pitfall traps	continuous	1994	2011	Pozsgai et al(2016)	Scotland, ECN Network, Terrestrial Sites	regional	United Kingdom	multiple forms of land use in open, agricultural landscapes	multiple agricultural habitats	agriculture	141	342
Lepidoptera	decrease	important	pressure presumed	loss of food resources/ host plants (loss of biodiversity of lower trophic levels)	resource availability	multiple drivers	habitat condition	The authors descibe a complex of different factors which led to the decrease of the butterfly and burnet species richness	species richness (Artenanzahl hat um x% abgenommen)	counts	species	occurrences (through observations, in literature, historic data, collections)	interval	1865	2011	Retzlaff & Robrecht(2011)	Lippe district, North Rhine-Westphalia	regional	Germany	multiple habitats (differentiation impossible)	multiple habitats in general	various habitats	215	594
Carabidae	decrease	important	pressure presumed	isolation/fragmentation of habitats	land use	anthropogenic activities in general	habitat availability	Before the background of his knowledge about agricultural ecosystems, the author discusses different factors and their impact on these ecosystems. Furthermore, he lists different recommendations to improve the agricultural landscape and its ability for self-regulation	species richness (Artenanzahl hat um x% abgenommen)	counts	species	pitfall traps	interval	1951	1982	Heydemann(1983)	Rendsburg-Eckernförde, Schleswig-Holstein, Germany	local	Germany	multiple crops	arable land	agriculture	95	184
Carabidae	inconsistent	not specified	no pressure discussed	no factors discussed	none	none	none		distribution	number of changing species	species	literature or historical data; records (Museums Sammlungen, Meldungen aus Publikationen)	interval	1870	1988	Desender & Turin(1989)	Throughout the Netherlands, Denmark, Belgium and Luxembourg	multi-national	multi-national studies	multiple habitats (differentiation impossible)	multiple habitats in general	various habitats	62	152
Lepidoptera	decrease	less important	pressure presumed	agricultural intensification in general	land use	agricultural intensification	habitat & organisms	The authors discuss that neither light pollution nor agricultural intensification are main pressures for moths changes on the local (site) level as urban areas with the highest light pollution remained stable in the later periode as well as arable land with the highest intensification rates.	biomass	annual biomass in mg per trap	species	light traps	continuous	1983	2017	Macgregor et al(2019)	Throughout UK, woodland, Rothamsted Light Trap Network	national	United Kingdom	forest in general	forest in general	forest	239	660
Lepidoptera	stable	not specified	no pressure discussed	no factors discussed	none	none	none		number of individuals	number of changing species	species	occurrences (through observations, in literature, historic data, collections)	interval	1860	2008	Laussmann et al(2010)	Wuppertal, Remscheid, Solingen, North Rhine-Westphalia	regional	Germany	multiple habitats (differentiation impossible)	multiple habitats in general	various habitats	199	527
Lepidoptera	decrease	less important	pressure correlated	climate warming	climate	climate change	habitat condition	The authors discuss the changes of the landscape in the study area during the 19th and 20th century; for the description of the relevant factors, they take into account the species traits of the decreasing species (see Hock et al. 1997)	species richness (Artenanzahl hat um x% abgenommen)	counts	species	occurrences (through observations, in literature, historic data, collections)	interval	1860	2008	Laussmann et al(2010)	Wuppertal, Remscheid, Solingen, North Rhine-Westphalia	regional	Germany	multiple habitats (differentiation impossible)	multiple habitats in general	various habitats	195	520
Lepidoptera	decrease	less important	pressure presumed	eutrophication of groundwater	eutrophication	agricultural intensification	habitat condition	The authors mention eutropication of groundwater mainly through agricultural intensification being an indirect reason for a long term change of vegetation structure leading to a habitat change and thereby degradation for oligotroph habitat species.	distribution	number of changing species	species	occurrences (through observations, in literature, historic data, collections)	continuous	1901	2000	Maes & Van Dyck(2001)	Throughout Flanders (northern Belgium) grid cells 5 x 5 km (Universal Transverse Mercator)	regional	Belgium	multiple habitats (differentiation impossible)	multiple habitats in general	various habitats	89	236
Carabidae	increase	important	pressure correlated	isolation/fragmentation of habitats	land use	anthropogenic activities in general	habitat availability	The authors discuss the effects which led to the decreasing similarity of the communities on the different sampling sites: On the one hand, the diverging conservation measures on the different sites resulted in different habitat structures which were inhabited by less similar species assemblages; on the other hand, the agricultural intensification led to an isolation of the habitats and a reducti…	diversity indices	beta diversity	species	pitfall traps	interval	1987	2011	Augenstein et al(2012)	East Luxembourg (Luxembourg Gutland), western Germany (Eifel)	regional	multi-national studies	calcareous grassland	grassland	agriculture	218	610
Lepidoptera	decrease	important	pressure correlated	cutting regime	management practices	agricultural intensification	habitat & organisms	The authors discuss intensifications of formerly extensively used pastures to be one reason of decreasing dry grassland species. This factor is correlated with increasing livestock density.	distribution	occupation in general (not grid cells, e.g. habitat)	species	occurrences (through observations, in literature, historic data, collections)	continuous	1951	2000	Lütolf et al(2009)	Communes throughout Switzerland	national	Switzerland	multiple habitats (differentiation impossible)	multiple habitats in general	various habitats	29	92
Carabidae	decrease	important	pressure correlated	isolation/fragmentation of habitats	land use	anthropogenic activities in general	habitat availability	The time trends of the evaluated species were correlated with the fragmentation and isolation of habitats (e. g. wood, heathland) during the 20th century	distribution	occupied grid cells	species	literature or historical data; records (Museums Sammlungen, Meldungen aus Publikationen)	continuous	1870	1979	Turin & Den Boer(1988)	Throughout The Netherlands	national	Netherlands	multiple habitats (differentiation impossible)	multiple habitats in general	various habitats	65	155
Lepidoptera	decrease	important	pressure correlated	eutrophication in general	eutrophication	anthropogenic activities in general	habitat condition	The authors compare aerial and other photographs of the Spitzberg in the past and today to derive informations about land use and habitat changes; additionally, they take the species traits of the declining taxa into account; from the land use and habitat changes which can be tracked by the comparison of the different photographs, the authors derive further factors which affect butterfly and burn…	species richness (Artenanzahl hat um x% abgenommen)	counts	species	occurrences (through observations, in literature, historic data, collections)	interval	1875	2017	Gottschalk & Komrowski(2017)	Spitzberg near Tübingen, Baden-Wuerttemberg	local	Germany	multiple habitats (differentiation impossible)	multiple habitats in general	various habitats	189	503
Lepidoptera	decrease	important	pressure presumed	eutrophication in general	eutrophication	anthropogenic activities in general	habitat condition	The authors state that habitat quality is declining due to eutropication mainly from agricultural intensification.	distribution	occupied grid cells	species	occurrences (through observations, in literature, historic data, collections)	continuous	1991	2010	Maes et al(2012)	Throughout Flanders (northern Belgium) grid cells 5 x 5 km (Universal Transverse Mercator)	regional	Belgium	multiple habitats (differentiation impossible)	multiple habitats in general	various habitats	92	182
Lepidoptera	increase	less important	pressure presumed	habitat restoration	management practices	nature conservation	habitat condition	Generally, the author states that identifying the causes was beyond the scope of the study; similar to the Wijster region, since 1994, the study area was transformed in a more natural landscape which might have affected the Lepidoptera populations	abundance (only with index, e.g. TRIM, RRR (relative reporting rate))	number of changing species	species	light traps	continuous	1997	2017	Hallmann et al(2019)	de Kaaistoep, Tilburg, NL	local	Netherlands	multiple forms of land use in open, agricultural landscapes	multiple agricultural habitats	agriculture	133	333
Lepidoptera	increase	important	pressure presumed	afforestation (forestation)	forestation	silvicultural intensification	habitat availability	The underlying factors were derived by evaluating ecological groups within the data._x000D_ The factors were discussed for the entire UK not for specific regions (N, SE, SW).	abundance (only with index, e.g. TRIM, RRR (relative reporting rate))	number of changing species	order	light traps	continuous	1968	2002	Conrad et al(2004)	South-western UK, Rothamsted Light Trap Network	regional	United Kingdom	multiple forms of land use in open, agricultural landscapes	multiple agricultural habitats	agriculture	12	48
Carabidae	decrease	important	pressure presumed	use of pesticides in general	pesticides	agricultural intensification	habitat & organisms	Before the background of his knowledge about agricultural ecosystems, the author discusses different factors and their impact on these ecosystems. Furthermore, he lists different recommendations to improve the agricultural landscape and its ability for self-regulation	number of individuals	counts	species	pitfall traps	interval	1951	1982	Heydemann(1983)	Rendsburg-Eckernförde, Schleswig-Holstein, Germany	local	Germany	multiple crops	arable land	agriculture	96	194
Lepidoptera	decrease	not specified	no pressure discussed	no factors discussed	none	none	none		species richness (Artenanzahl hat um x% abgenommen)	counts per event/collection/day/recording/site	species	transect counts	interval	1972	2001	Wenzel et al(2005)	Western Germany (Eifel), 7 calcareous grasslands, Rhineland-Palatinate, West Germany	regional	Germany	calcareous grassland	grassland	agriculture	250	769
Carabidae	increase	not important	pressure examined	stand density of cultivated plant	management practices	agricultural intensification	habitat condition	Correlation of the wheat spike density with carabid individual counts	evenness	NULL	species	pitfall traps	interval	1971	1983	Basedow(1987)	Brodersdorf, Schleswig-Holstein, Germany	local	Germany	cereals as main crop	arable land	agriculture	52	127
Carabidae	decrease	important	pressure presumed	deposition of atmospheric nitrogen	eutrophication	anthropogenic activities in general	habitat condition	A paper is cited which explains that the very high level of nitrogen deposition leads to a decling habitat quality of the remnants of semi-natural biotopes	distribution	number of changing species	species	occurrences (through observations, in literature, historic data, collections)	interval	1830	2008	Desender et al(2010)	Throughout Belgium; grid cells 5 x 5 km (Universal Transverse Mercator)	national	Belgium	multiple habitats (differentiation impossible)	multiple habitats in general	various habitats	54	134
Carabidae	decrease	important	pressure correlated	climate warming	climate	climate change	habitat condition	The increasing summer temperatures and decreasing summer precipitation during the last decades may negatively affect the larval (=most vulnerable) life stage of spring breeding carabid beetles; spring breeders were more likely to decline in this study than autumn breeders	species richness (Artenanzahl hat um x% abgenommen)	counts	species	pitfall traps	continuous	1994	2017	Homburg et al(2019)	Hofgehölz Möhr, Lüneburger Heide, Northern Germany	local	Germany	forest and hedges	mixed forest	forest	75	168
Lepidoptera	decrease	important	pressure presumed	agricultural intensification in general	land use	agricultural intensification	habitat & organisms	The authors mention how generalists are more flexible to respond to environmental changes e.g. through agricultural intensification and vanishing of high quality habitats than specialists.	abundance (only with index, e.g. TRIM, RRR (relative reporting rate))	number of changing species	species	occurrences (through observations, in literature, historic data, collections)	continuous	1750	2017	Habel et al(2019b)	Throughout Baden-Wuerttemberg, SW Germany	regional	Germany	multiple habitats (differentiation impossible)	multiple habitats in general	various habitats	236	637
Lepidoptera	decrease	important	pressure correlated	loss of natural/semi-natural habitats	land use	anthropogenic activities in general	habitat availability	The author describes the history of land use and its changes from the past until today; for this, he cites different papers; he takes into account the species traits of the taxa which were no longer found in the Diemel valley and derives the factors which led to their local extinction	species richness (Artenanzahl hat um x% abgenommen)	counts	species	occurrences (through observations, in literature, historic data, collections)	interval	1840	2000	Fartmann(2004)	Diemel valley, North Rhine-Westphalia, Hesse	regional	Germany	multiple habitats (differentiation impossible)	multiple habitats in general	various habitats	194	508
Lepidoptera	increase	important	pressure presumed	agri-environment schemes/measures	management practices	nature conservation	habitat availability	The authors state that the improvement of the status of some butterfly species in the last decade is due to the nature conservation management (e. g. agri-environmental schemes, landscape-scale conservation management)	abundance (only with index, e.g. TRIM, RRR (relative reporting rate))	number of changing species	species	transect counts	continuous	2005	2014	Fox et al(2015)	Throughout UK	national	United Kingdom	multiple habitats (differentiation impossible)	multiple habitats in general	various habitats	225	725
Lepidoptera	decrease	less important	pressure presumed	climate warming	climate	climate change	habitat condition	Correlations of ecological traits of moth species related to light and decreasing population trends showed the highest explanatory value in multivariate statistics, however the authors concede that other pressures such climate change may as well play a role in the observed macro-moth decline.	number of individuals	number of changing species	species	occurrences (through observations, in literature, historic data, collections)	continuous	1985	2015	Van Langeveld et al(2018)	Throughout The Netherlands	national	Netherlands	multiple habitats (differentiation impossible)	multiple habitats in general	various habitats	162	392
Carabidae	increase	less important	pressure examined	weather/climate in general	climate	natural drivers	habitat condition	The author correlates average temperatures and precipitation with the trends of selected carabid species and states that these factors might have a minor impact on some species, but that the large decrease does not result from these climate factors	evenness	NULL	species	pitfall traps	interval	1971	1983	Basedow(1987)	Brodersdorf, Schleswig-Holstein, Germany	local	Germany	cereals as main crop	arable land	agriculture	52	128
Lepidoptera	decrease	important	pressure presumed	scrub encroachment	succession	multiple drivers	habitat condition	The authors cite different papers and list the most important factors suggested in these papers	species richness (Artenanzahl hat um x% abgenommen)	counts	species	occurrences (through observations, in literature, historic data, collections)	interval	1900	2004	Lenz & Schulten(2005)	Düsseldorf, North Rhine-Westphalia	regional	Germany	multiple habitats (differentiation impossible)	multiple habitats in general	various habitats	181	452
Lepidoptera	decrease	important	pressure correlated	use of insecticides	pesticides	agricultural intensification	habitat & organisms	The authors describe a set of different factors as well as their changes during the last decades and how they lead to a reduction of habitats and food resources of butterfly/burnet/moth species	abundance (only with index, e.g. TRIM, RRR (relative reporting rate))	index of abundance	species	combination of different sampling methods	continuous	1975	2017	Paehler et al(2019)	North Rhine-Westphalia and Rhineland	regional	Germany	multiple habitats (differentiation impossible)	multiple habitats in general	various habitats	174	431
Lepidoptera	decrease	not specified	no pressure discussed	no factors discussed	none	none	none	no other factors than the trapping method was discussed	distribution	number of changing species	species	occurrences (through observations, in literature, historic data, collections)	interval	1850	2000	Groenendijk & Van der Meulen(2004)	Lower parts of the Netherlands: Marshes and peat-bogs	national	Netherlands	marshes and peat-bogs	bog, swamp, moor	other vegetation	270	886
Lepidoptera	decrease	important	pressure presumed	loss of natural/semi-natural habitats	land use	anthropogenic activities in general	habitat availability	The authors mention habitat loss as one of the potential causes for the observed decline citing other authors.	species richness (Artenanzahl hat um x% abgenommen)	counts	species	transect counts	continuous	2005	2015	Rada et al(2019)	Throughout Germany, Butterfly Monitoring Scheme	national	Germany	multiple habitats (differentiation impossible)	multiple habitats in general	various habitats	200	549
Lepidoptera	decrease	important	pressure presumed	use of insecticides	pesticides	agricultural intensification	habitat & organisms	The authors discuss the results in the light of other publications	number of individuals	counts	species	transect counts	interval	1973	2012	Herrig et al(2014)	Trier (Petrisberg), Rhineland-Palatinate	local	Germany	fallow land	multiple agricultural habitats	agriculture	208	556
Carabidae	decrease	important	pressure correlated	climate warming	climate	climate change	habitat condition	The authors hyphothesise that higher late summer temperatures and droughts in autumn might have narrowed the activity window of autumn breeders. In addition, the low mobility of wingless species decreases the likelihood of finding mating habitats for reproduction; the increasing/decreasing trends were correlated with a changing phenology of the species, which showed that some species may adapt to…	number of individuals	counts	species	pitfall traps	continuous	1994	2011	Pozsgai & Littlewood(2014)	Scotland, ECN Network, Terrestrial Sites	regional	United Kingdom	multiple forms of land use in open, agricultural landscapes	multiple agricultural habitats	agriculture	116	326
Carabidae	shift	important	pressure examined, statistically evaluated	extensification through organic agriculture	management practices	agricultural extensification	habitat condition	The transversion to organic farming led to a more open structure (decreased number of blades/m2) which supported species of dry, open habitats and limited forest species; at the end of the study, the site-specific relation in the landscape context was_x000D_ responsible for the heterogeneity among the fields. Fields adjacent to forests still have a higher affinity for “forest-species”, whereas fi…	species composition	NULL	species	pitfall traps	continuous	2001	2016	Irmler(2018b)	Hof Ritzerau (arable land), Ritzerau, Schleswig-Holstein, Germany	local	Germany	multiple crops	arable land	agriculture	106	260
Lepidoptera	decrease	less important	pressure presumed	land use changes in general	land use	anthropogenic activities in general	habitat & organisms	The author explains that the light trap might have attracted the moth of the surroundings as well as those of the study area, so that the results might represent the surrounding environment or rather the "landscape health" and not only the site specific conditions	biomass	calculated	species	light traps	continuous	1997	2017	Hallmann et al(2019)	de Kaaistoep, Tilburg, NL	local	Netherlands	multiple forms of land use in open, agricultural landscapes	multiple agricultural habitats	agriculture	83	204
Lepidoptera	decrease	important	pressure presumed	fertilisers in general	fertiliser	agricultural intensification	habitat condition	The authors cite other papers which describe negative changes of the Scottish environment; these changes may have affected moths	abundance (only with index, e.g. TRIM, RRR (relative reporting rate))	index of abundance	species	light traps	continuous	1975	2014	Dennis et al(2019)	Throughout Scotland	regional	United Kingdom	multiple habitats (differentiation impossible)	multiple habitats in general	various habitats	273	790
Carabidae	stable	important	pressure presumed	improved water quality	pollution	nature conservation	habitat condition	A paper is cited which explains that the water quality in Belgium was improved in the second half of the 20th century; according to the authors, that probably leads to stable populations of species occurring in wet habitats	distribution	number of changing species	species	occurrences (through observations, in literature, historic data, collections)	interval	1830	2008	Desender et al(2010)	Throughout Belgium; grid cells 5 x 5 km (Universal Transverse Mercator)	national	Belgium	multiple habitats (differentiation impossible)	multiple habitats in general	various habitats	55	136
Lepidoptera	increase	important	pressure presumed	climate change in general	climate	climate change	habitat condition	The authors state that some butterfly species are positively affected by climate change	abundance (only with index, e.g. TRIM, RRR (relative reporting rate))	number of changing species	species	transect counts	continuous	1976	2014	Fox et al(2015)	Throughout UK	national	United Kingdom	multiple habitats (differentiation impossible)	multiple habitats in general	various habitats	223	723
Lepidoptera	increase	less important	pressure correlated	weather/climate in general	climate	natural drivers	habitat condition	The authors show that their CNI is influenced by extreme climate in single years (e.g. very dry summers, that was more favorable for low-N species) however the long term trend was not affected by that. Furthermore the authors exculde a general bias through climate as the CNI is unrelated to thermal and moisture traits of species.	species composition	index	species	transect counts	intervall	1990	2015	WallisDeVries & Van Swaay(2016)	Throughout The Netherlands	national	Netherlands	multiple habitats (differentiation impossible)	multiple habitats in general	various habitats	308	880
Lepidoptera	decrease	important	pressure correlated	isolation/fragmentation of habitats	land use	anthropogenic activities in general	habitat availability	The decrease of species richness was mostly due to xero-thermophilic species of nutrient-poor dry biotopes. The author conclude that the large amount of atmospheric nitrogen deposition measured in Bavaria leads to a change of the vegetation, followed by a change of microclimate, a loss of host plants, scrub encroachment and succession.	species richness (Artenanzahl hat um x% abgenommen)	counts	species	occurrences (through observations, in literature, historic data, collections)	interval	1880	1994	Hacker(1995)	Lichtenfels district (Bavaria)	regional	Germany	multiple habitats (differentiation impossible)	multiple habitats in general	various habitats	246	700
Lepidoptera	increase	not specified	no pressure discussed	no factors discussed	none	none	none	The authors do not discuss factors for a general increase throughout the UK.	abundance (only with index, e.g. TRIM, RRR (relative reporting rate))	number of changing species	species	occurrences (through observations, in literature, historic data, collections)	interval	1970	2010	Fox et al(2014)	Throughout UK	national	United Kingdom	multiple habitats (differentiation impossible)	multiple habitats in general	various habitats	192	509
Lepidoptera	decrease	less important	pressure presumed	cutting regime	management practices	agricultural intensification	habitat & organisms	The authors discuss and increase of mowing intensity due to agricultural intensification being a reason for butterflies to not be able to complete their life cycle anymore.	distribution	occupied grid cells	species	occurrences (through observations, in literature, historic data, collections)	continuous	1901	2000	Maes & Van Dyck(2001)	Throughout Flanders (northern Belgium) grid cells 5 x 5 km (Universal Transverse Mercator)	regional	Belgium	multiple habitats (differentiation impossible)	multiple habitats in general	various habitats	91	256
Lepidoptera	decrease	important	pressure correlated	climate change in general	climate	climate change	habitat condition	The authors use information about the sensitivity of the butterfly species to climate change from Settele et al. 2008 (predictions of range shifts of the species) and compare these predictions with the trends of the species of this survey	species richness (Artenanzahl hat um x% abgenommen)	counts	species	occurrences (through observations, in literature, historic data, collections)	interval	1875	2017	Gottschalk & Komrowski(2017)	Spitzberg near Tübingen, Baden-Wuerttemberg	local	Germany	multiple habitats (differentiation impossible)	multiple habitats in general	various habitats	189	500
Carabidae	decrease	important	pressure correlated	use of pesticides in general	pesticides	agricultural intensification	habitat & organisms	In the surroundig areas of the study site, between 2012 an 2018, diflubenzuron against Thaumetopoea processionea was used; the exact applications of pesticides in the landscape around the study site are unclear; as spring breeders (vulnerable life stages during the time of pesticide applications) were more likely to decline in this study than autumn breeders, the authors assume that the pesticide…	species richness (Artenanzahl hat um x% abgenommen)	counts	species	pitfall traps	continuous	1994	2017	Homburg et al(2019)	Hofgehölz Möhr, Lüneburger Heide, Northern Germany	local	Germany	forest and hedges	mixed forest	forest	75	167
Lepidoptera	decrease	important	pressure presumed	availability of food plant resources	resource availability	multiple drivers	habitat condition	The authors discuss 3 general factors that they consider significant contributors to the declines. nitrogen pollution; nectar supply decline; rapid landscape change. _x000D_ (2) The authors mention the general decline of wild flowers in the landscape and its impact on butterflies citing several other publications.	abundance (only with index, e.g. TRIM, RRR (relative reporting rate))	index of abundance	suborder	transect counts	continuous	1992	2007	Van Dyck et al(2009)	Throughout NL, Dutch Butterfly Monitoring Scheme	national	Netherlands	multiple habitats (differentiation impossible)	multiple habitats in general	various habitats	94	279
Lepidoptera	decrease	important	pressure presumed	decline in mixed farming	land use	multiple drivers	habitat & organisms	The authors cite other papers which describe negative changes of the Scottish environment; these changes may have affected moths	abundance (only with index, e.g. TRIM, RRR (relative reporting rate))	number of changing species	species	light traps	continuous	1975	2014	Dennis et al(2019)	Throughout Scotland	regional	United Kingdom	multiple habitats (differentiation impossible)	multiple habitats in general	various habitats	274	802
Lepidoptera	decrease	important	pressure presumed	land use changes in general	land use	anthropogenic activities in general	habitat & organisms	The authors discuss 3 general factors that they consider significant contributors to the declines. nitrogen pollution; nectar supply decline; rapid landscape change. _x000D_ (3) The authors mention the lack of overlapping continuing resources/habitats for widesp	abundance (only with index, e.g. TRIM, RRR (relative reporting rate))	number of changing species	species	transect counts	continuous	1992	2007	Van Dyck et al(2009)	Throughout NL, Dutch Butterfly Monitoring Scheme	national	Netherlands	multiple habitats (differentiation impossible)	multiple habitats in general	various habitats	113	286
Lepidoptera	decrease	important	pressure correlated	loss of food resources/ host plants (loss of biodiversity of lower trophic levels)	resource availability	multiple drivers	habitat condition	The authors compare aerial and other photographs of the Spitzberg in the past and today to derive informations about land use and habitat changes; additionally, they take the species traits of the declining taxa into account; from the land use and habitat changes which can be tracked by the comparison of the different photographs, the authors derive further factors which affect butterfly and burn…	number of individuals	counts	species	occurrences (through observations, in literature, historic data, collections)	interval	1875	2017	Gottschalk & Komrowski(2017)	Spitzberg near Tübingen, Baden-Wuerttemberg	local	Germany	multiple habitats (differentiation impossible)	multiple habitats in general	various habitats	187	497
Carabidae	decrease	important	pressure presumed	habitat degradation in general	various pressures	anthropogenic activities in general	habitat condition	A paper is cited which explains that many semi-natural habitats are degraded; this leads to the observed trend.	distribution	number of changing species	species	occurrences (through observations, in literature, historic data, collections)	interval	1830	2008	Desender et al(2010)	Throughout Belgium; grid cells 5 x 5 km (Universal Transverse Mercator)	national	Belgium	multiple habitats (differentiation impossible)	multiple habitats in general	various habitats	54	132
Lepidoptera	shift	important	pressure correlated	habitat availability in general	land use	anthropogenic activities in general	habitat availability	The authors discuss that habitat availability only explained 1/4 of the range variation, however in combination with climate change about 50% of the trend could be explained. The authors suggest the northward expansion due to climatic forces is masked by	distribution	counts	species	observations	interval	1976	2015	Platts et al(2019)	Throughout UK	national	United Kingdom	multiple habitats (differentiation impossible)	multiple habitats in general	various habitats	257	760
Carabidae	increase	important	pressure examined, statistically evaluated	extensification through organic agriculture	management practices	agricultural extensification	habitat condition	The authors hypothesise that under conventional farming, arable fields are barriers for the dispersion of most of the carabid taxa; in the first years after the conversion to organic farming, the invasion of common species into the fields is supported by offering more food resources. This leads to a higher eveness of species and in this way, to a higher diversity within the arable fields	diversity indices	alpha diversity	species	pitfall traps	continuous	2001	2008	Schröter & Irmler(2013)	Hof Ritzerau (arable land), Ritzerau, Schleswig-Holstein, Germany	local	Germany	multiple crops	arable land	agriculture	102	239
Lepidoptera	decrease	important	pressure presumed	isolation/fragmentation of habitats	land use	anthropogenic activities in general	habitat availability	The authors discuss the results in the light of other publications	species richness (Artenanzahl hat um x% abgenommen)	counts	species	transect counts	interval	1973	2012	Herrig et al(2014)	Trier (Petrisberg), Rhineland-Palatinate	local	Germany	fallow land	multiple agricultural habitats	agriculture	207	566
[truncated: 121 more rows]
